# Supplementary material for: 4-[(4-Meth­oxy­benzyl­idene)amino]­benzene­sulfonamide
Source: Acta Crystallogr Sect E Struct Rep Online. 2012 May 2;68(Pt 6):o1599. doi: 10.1107/S1600536812018818 (PMC3379209; doi:10.1107/S1600536812018818)
Supplement: Supplementary file 1 [file e-68-o1599-sup1.cif]

##############################################################################
#                                                                            #
# This CIF contains the data in a paper accepted for publication in          #
# Acta Crystallographica Section E. It conforms to the requirements of       #
# Notes for Authors for Acta Crystallographica Section E, and has been       #
# peer reviewed under the auspices of the IUCr Commission on Journals.       #
#                                                                            #
# Full details of the Crystallographic Information File format               #
# are given in the paper "The Crystallographic Information File (CIF):       #
# a New Standard Archive File for Crystallography" by S. R. Hall, F. H.      #
# Allen and I. D. Brown [Acta Cryst. (1991), A47, 655-685].                  #
#                                                                            #
# The current version of the core CIF dictionary is obtainable from          #
# ftp://ftp.iucr.org/pub/cif_core.dic.                                       #
#                                                                            #
# Software is freely available for graphical display of the structure(s)     #
# in this CIF. For information consult the CIF software page                 #
# http://www.iucr.org/resources/cif/software.                                #
#                                                                            #
# This file may be used for bona fide research purposes within the           #
# scientific community so long as proper attribution is given to the journal # 
# article from which it was obtained.                                        #
#                                                                            #
##############################################################################
data_global
_audit_creation_method     'APEX2 v2011.4-1'
_journal_date_recd_electronic     2012-04-18
_journal_date_accepted     2012-04-26
_journal_name_full     'Acta Crystallographica, Section E'
_journal_year     2012
_journal_volume     68
_journal_issue      6
_journal_page_first     o1599
_journal_page_last     o1599
_journal_paper_category     QO
_journal_paper_doi     10.1107/S1600536812018818
_journal_coeditor_code     HY2541
_publ_contact_author_name     'Omoruyi G Idemudia'
_publ_contact_author_address
;
Department of Chemistry
University of Fort Hare
Private Bag X1314
Alice 5700
South Africa
;
_publ_contact_author_email     'idemudiaog@yahoo.com'
_publ_contact_author_fax     '+27 (0)86 581 8503'
_publ_contact_author_phone     '+27 (0)83 599 1551'
_publ_section_title
;
4-[(4-Methoxybenzylidene)amino]benzenesulfonamide
;
loop_
    _publ_author_name
    _publ_author_footnote
    _publ_author_address
    'Idemudia, Omoruyi G.' .
;
Department of Chemistry
University of Fort Hare
Private Bag X1314
Alice 5700
South Africa
;
    'Sadimenko, Alexander P.' .
;
Department of Chemistry
University of Fort Hare
Private Bag X1314
Alice 5700
South Africa
;
    'Afolayan, Anthony J.' .
;
Department of Chemistry
University of Fort Hare
Private Bag X1314
Alice 5700
South Africa
;
    'Hosten, Eric C.' .
;
Department of Chemistry
Nelson Mandela Metropolitan University
PO Box 77000
Port Elizabeth 6031
South Africa
;
data_I
_chemical_name_systematic
;
4-[(4-Methoxybenzylidene)amino]benzenesulfonamide
;
_chemical_name_common     'Uyi C16'
_chemical_formula_moiety     'C14 H14 N2 O3 S'
_chemical_formula_sum     'C14 H14 N2 O3 S'
_chemical_formula_iupac     'C14 H14 N2 O3 S'
_chemical_formula_weight     290.33
_chemical_melting_point     473.15
_symmetry_cell_setting     monoclinic
_symmetry_space_group_name_H-M     'P 21/c'
_symmetry_space_group_name_Hall     '-P 2ybc'
loop_
    _symmetry_equiv_pos_as_xyz
    'x, y, z'
    '-x, y+1/2, -z+1/2'
    '-x, -y, -z'
    'x, -y-1/2, z-1/2'
_cell_length_a     16.3315(5)
_cell_length_b     11.1597(3)
_cell_length_c     7.6876(3)
_cell_angle_alpha     90
_cell_angle_beta     100.6610(10)
_cell_angle_gamma     90
_cell_volume     1376.92(8)
_cell_formula_units_Z     4
_cell_measurement_reflns_used     118
_cell_measurement_theta_min     3.14
_cell_measurement_theta_max     29.27
_cell_measurement_temperature     200.(2)
_exptl_crystal_description     platelet
_exptl_crystal_colour     yellow
_exptl_crystal_size_max     0.60
_exptl_crystal_size_mid     0.33
_exptl_crystal_size_min     0.12
_exptl_crystal_density_diffrn     1.401
_exptl_crystal_density_meas     ?
_exptl_crystal_density_method     'not measured'
_exptl_crystal_F_000     608
_exptl_absorpt_coefficient_mu     0.244
_exptl_absorpt_correction_type     multi-scan
_exptl_absorpt_process_details     '(SADABS; Bruker, 2001)'
_exptl_absorpt_correction_T_min     0.90
_exptl_absorpt_correction_T_max     0.97
_exptl_special_details
;
;
_diffrn_ambient_temperature     200.(2)
_diffrn_radiation_type     'MoK\a'
_diffrn_radiation_wavelength     0.71073
_diffrn_radiation_monochromator     'graphite'
_diffrn_measurement_device_type     'Bruker APEXII CCD'
_diffrn_measurement_method     '\f and \w scans'
_diffrn_detector_area_resol_mean     8.3333
_diffrn_reflns_number     10501
_diffrn_reflns_av_R_equivalents     0.0169
_diffrn_reflns_av_sigmaI/netI     0.0201
_diffrn_reflns_theta_min     2.22
_diffrn_reflns_theta_max     28.32
_diffrn_reflns_theta_full     28.32
_diffrn_measured_fraction_theta_max     0.987
_diffrn_measured_fraction_theta_full     0.987
_diffrn_reflns_limit_h_min     -21
_diffrn_reflns_limit_h_max     21
_diffrn_reflns_limit_k_min     -14
_diffrn_reflns_limit_k_max     14
_diffrn_reflns_limit_l_min     -10
_diffrn_reflns_limit_l_max     8
_refine_special_details
;
Refinement of <i>F</i>^2^ against ALL reflections. The weighted <i>R</i>-factor
<i>wR</i> and goodness of fit <i>S</i> are based on <i>F</i>^2^, conventional
<i>R</i>-factors <i>R</i> are based on <i>F</i>, with <i>F</i> set to zero for
negative <i>F</i>^2^. The threshold expression of <i>F</i>^2^ >
\s(<i>F</i>^2^) is used only for calculating <i>R</i>-factors(gt) <i>etc</i>.
and is not relevant to the choice of reflections for refinement.
<i>R</i>-factors based on <i>F</i>^2^ are statistically about twice as large
as those based on <i>F</i>, and <i>R</i>- factors based on ALL data will be
even larger.
;
_reflns_number_total     3383
_reflns_number_gt     2821
_reflns_threshold_expression     >2\s(I)
_refine_ls_structure_factor_coef     Fsqd
_refine_ls_matrix_type     full
_refine_ls_R_factor_all     0.0443
_refine_ls_R_factor_gt     0.0353
_refine_ls_wR_factor_gt     0.0874
_refine_ls_wR_factor_ref     0.0949
_refine_ls_goodness_of_fit_ref     1.084
_refine_ls_restrained_S_all     1.084
_refine_ls_number_reflns     3383
_refine_ls_number_parameters     182
_refine_ls_number_restraints     0
_refine_ls_hydrogen_treatment     constr
_refine_ls_weighting_scheme     calc
_refine_ls_weighting_details
         'calc w=1/[\s^2^(Fo^2^)+(0.0391P)^2^+0.7392P] where P=(Fo^2^+2Fc^2^)/3'
_atom_sites_solution_hydrogens     geom
_atom_sites_solution_primary     direct
_atom_sites_solution_secondary     difmap
_refine_ls_shift/su_max     0.001
_refine_ls_shift/su_mean     0.000
_refine_diff_density_max     0.412
_refine_diff_density_min     -0.387
_refine_ls_extinction_method     none
_refine_ls_extinction_coef     ?
loop_
    _atom_type_symbol
    _atom_type_description
    _atom_type_scat_dispersion_real
    _atom_type_scat_dispersion_imag
    _atom_type_scat_source
    C C 0.0033 0.0016 'International Tables Vol C Tables 4.2.6.8 and 6.1.1.4'
    H H 0.0000 0.0000 'International Tables Vol C Tables 4.2.6.8 and 6.1.1.4'
    N N 0.0061 0.0033 'International Tables Vol C Tables 4.2.6.8 and 6.1.1.4'
    O O 0.0106 0.0060 'International Tables Vol C Tables 4.2.6.8 and 6.1.1.4'
    S S 0.1246 0.1234 'International Tables Vol C Tables 4.2.6.8 and 6.1.1.4'
_computing_data_collection     'APEX2 (Bruker, 2007)'
_computing_cell_refinement     'SAINT (Bruker, 2007)'
_computing_data_reduction     'SAINT (Bruker, 2007)'
_computing_structure_solution     'SHELXS97 (Sheldrick, 2008)'
_computing_structure_refinement     'SHELXL97 (Sheldrick, 2008)'
_computing_molecular_graphics     'ORTEP-3 (Farrugia, 1997)'
_computing_publication_material
                               'PLATON (Spek, 2009) and publCIF (Westrip, 2010)'
loop_
    _atom_site_type_symbol
    _atom_site_label
    _atom_site_fract_x
    _atom_site_fract_y
    _atom_site_fract_z
    _atom_site_U_iso_or_equiv
    _atom_site_adp_type
    _atom_site_calc_flag
    _atom_site_refinement_flags
    _atom_site_occupancy
    _atom_site_disorder_assembly
    _atom_site_disorder_group
    S S1 0.663198(19) 0.87003(3) 0.83688(5) 0.02211(10) Uani d . 1 . .
    O O1 -0.04751(7) 0.67929(13) 0.0325(2) 0.0479(4) Uani d . 1 . .
    O O2 0.68589(6) 0.74895(9) 0.88958(16) 0.0306(3) Uani d . 1 . .
    O O3 0.66935(7) 0.96150(10) 0.96956(16) 0.0333(3) Uani d . 1 . .
    N N1 0.31032(7) 0.85378(10) 0.45630(17) 0.0231(2) Uani d . 1 . .
    N N2 0.72148(7) 0.90797(11) 0.69963(17) 0.0248(3) Uani d . 1 . .
    H H2A 0.719 0.8559 0.6172 0.03 Uiso d R 1 . .
    H H2B 0.7141 0.9792 0.6628 0.03 Uiso d R 1 . .
    C C1 0.27140(8) 0.75396(13) 0.4333(2) 0.0250(3) Uani d . 1 . .
    H H1 0.2986 0.6843 0.4867 0.03 Uiso calc R 1 . .
    C C2 -0.10221(11) 0.7766(2) -0.0293(3) 0.0553(6) Uani d . 1 . .
    H H2C -0.0756 0.8292 -0.1044 0.083 Uiso calc R 1 . .
    H H2D -0.1142 0.8221 0.0721 0.083 Uiso calc R 1 . .
    H H2E -0.1543 0.7451 -0.0979 0.083 Uiso calc R 1 . .
    C C11 0.18743(8) 0.74102(13) 0.3295(2) 0.0257(3) Uani d . 1 . .
    C C12 0.15750(9) 0.62521(14) 0.2867(2) 0.0319(3) Uani d . 1 . .
    H H12 0.1914 0.558 0.3275 0.038 Uiso calc R 1 . .
    C C13 0.07929(10) 0.60763(15) 0.1859(2) 0.0365(4) Uani d . 1 . .
    H H13 0.0598 0.5287 0.1558 0.044 Uiso calc R 1 . .
    C C14 0.02902(9) 0.70602(16) 0.1285(2) 0.0335(4) Uani d . 1 . .
    C C15 0.05726(9) 0.82138(15) 0.1709(2) 0.0344(4) Uani d . 1 . .
    H H15 0.0228 0.8884 0.1321 0.041 Uiso calc R 1 . .
    C C16 0.13644(9) 0.83808(14) 0.2707(2) 0.0310(3) Uani d . 1 . .
    H H16 0.1561 0.9171 0.2993 0.037 Uiso calc R 1 . .
    C C21 0.39382(8) 0.85383(12) 0.55004(19) 0.0206(3) Uani d . 1 . .
    C C22 0.44881(8) 0.75989(12) 0.5357(2) 0.0225(3) Uani d . 1 . .
    H H22 0.43 0.6923 0.4643 0.027 Uiso calc R 1 . .
    C C23 0.53057(8) 0.76496(12) 0.6253(2) 0.0223(3) Uani d . 1 . .
    H H23 0.5675 0.7002 0.6176 0.027 Uiso calc R 1 . .
    C C24 0.55836(8) 0.86504(11) 0.72618(19) 0.0199(3) Uani d . 1 . .
    C C25 0.50485(9) 0.96019(12) 0.7391(2) 0.0244(3) Uani d . 1 . .
    H H25 0.5244 1.0287 0.8077 0.029 Uiso calc R 1 . .
    C C26 0.42248(8) 0.95441(12) 0.6508(2) 0.0246(3) Uani d . 1 . .
    H H26 0.3857 1.0192 0.6592 0.03 Uiso calc R 1 . .
loop_
    _atom_site_aniso_label
    _atom_site_aniso_U_11
    _atom_site_aniso_U_22
    _atom_site_aniso_U_33
    _atom_site_aniso_U_12
    _atom_site_aniso_U_13
    _atom_site_aniso_U_23
    S1 0.01897(16) 0.02111(17) 0.02420(19) -0.00156(11) -0.00138(12) 0.00123(13)
    O1 0.0217(5) 0.0634(9) 0.0533(9) -0.0056(5) -0.0072(5) -0.0087(7)
    O2 0.0250(5) 0.0263(5) 0.0377(7) 0.0009(4) -0.0015(4) 0.0113(5)
    O3 0.0301(5) 0.0363(6) 0.0304(6) -0.0027(4) -0.0023(4) -0.0097(5)
    N1 0.0194(5) 0.0234(6) 0.0252(6) 0.0002(4) 0.0007(4) 0.0015(5)
    N2 0.0224(5) 0.0197(5) 0.0314(7) -0.0027(4) 0.0029(5) 0.0025(5)
    C1 0.0216(6) 0.0235(6) 0.0284(8) -0.0005(5) 0.0010(5) 0.0029(5)
    C2 0.0239(8) 0.0838(16) 0.0532(13) 0.0076(9) -0.0063(8) -0.0003(12)
    C11 0.0198(6) 0.0279(7) 0.0282(8) -0.0023(5) 0.0013(5) 0.0010(6)
    C12 0.0263(7) 0.0282(7) 0.0391(9) -0.0030(6) 0.0005(6) 0.0016(7)
    C13 0.0282(7) 0.0346(8) 0.0440(10) -0.0092(6) -0.0002(7) -0.0053(7)
    C14 0.0188(6) 0.0477(9) 0.0323(9) -0.0032(6) 0.0005(6) -0.0036(7)
    C15 0.0226(7) 0.0388(9) 0.0398(10) 0.0041(6) 0.0008(6) 0.0013(7)
    C16 0.0234(7) 0.0292(7) 0.0388(9) -0.0004(6) 0.0014(6) 0.0009(7)
    C21 0.0191(6) 0.0199(6) 0.0217(7) -0.0003(5) 0.0013(5) 0.0036(5)
    C22 0.0218(6) 0.0191(6) 0.0259(7) -0.0024(5) 0.0026(5) -0.0029(5)
    C23 0.0202(6) 0.0193(6) 0.0274(7) 0.0002(5) 0.0045(5) -0.0008(5)
    C24 0.0183(5) 0.0192(6) 0.0213(7) -0.0016(4) 0.0014(5) 0.0022(5)
    C25 0.0254(6) 0.0176(6) 0.0281(7) -0.0009(5) 0.0000(5) -0.0023(5)
    C26 0.0238(6) 0.0190(6) 0.0297(8) 0.0026(5) 0.0015(5) -0.0011(5)
_geom_special_details
;
All e.s.d.'s (except the e.s.d. in the dihedral angle between two l.s. planes)
are estimated using the full covariance matrix. The cell e.s.d.'s are taken
into account individually in the estimation of e.s.d.'s in distances, angles
and torsion angles; correlations between e.s.d.'s in cell parameters are only
used when they are defined by crystal symmetry. An approximate (isotropic)
treatment of cell e.s.d.'s is used for estimating e.s.d.'s involving l.s.
planes.
;
loop_
    _geom_bond_atom_site_label_1
    _geom_bond_atom_site_label_2
    _geom_bond_site_symmetry_2
    _geom_bond_distance
    _geom_bond_publ_flag
    S1 O3 . 1.4333(11) ?
    S1 O2 . 1.4393(10) ?
    S1 N2 . 1.6032(13) ?
    S1 C24 . 1.7663(13) ?
    O1 C14 . 1.3617(17) ?
    O1 C2 . 1.430(2) ?
    N1 C1 . 1.2786(18) ?
    N1 C21 . 1.4196(16) ?
    N2 H2A . 0.8551 ?
    N2 H2B . 0.8452 ?
    C1 C11 . 1.4607(18) ?
    C1 H1 . 0.95 ?
    C2 H2C . 0.98 ?
    C2 H2D . 0.98 ?
    C2 H2E . 0.98 ?
    C11 C16 . 1.390(2) ?
    C11 C12 . 1.399(2) ?
    C12 C13 . 1.380(2) ?
    C12 H12 . 0.95 ?
    C13 C14 . 1.393(2) ?
    C13 H13 . 0.95 ?
    C14 C15 . 1.386(2) ?
    C15 C16 . 1.389(2) ?
    C15 H15 . 0.95 ?
    C16 H16 . 0.95 ?
    C21 C26 . 1.3945(19) ?
    C21 C22 . 1.3978(18) ?
    C22 C23 . 1.3856(18) ?
    C22 H22 . 0.95 ?
    C23 C24 . 1.3875(19) ?
    C23 H23 . 0.95 ?
    C24 C25 . 1.3904(18) ?
    C25 C26 . 1.3916(19) ?
    C25 H25 . 0.95 ?
    C26 H26 . 0.95 ?
loop_
    _geom_angle_atom_site_label_1
    _geom_angle_atom_site_label_2
    _geom_angle_atom_site_label_3
    _geom_angle_site_symmetry_1
    _geom_angle_site_symmetry_3
    _geom_angle
    _geom_angle_publ_flag
    O3 S1 O2 . . 119.20(7) ?
    O3 S1 N2 . . 107.96(7) ?
    O2 S1 N2 . . 106.25(7) ?
    O3 S1 C24 . . 107.42(6) ?
    O2 S1 C24 . . 106.39(6) ?
    N2 S1 C24 . . 109.38(6) ?
    C14 O1 C2 . . 117.90(15) ?
    C1 N1 C21 . . 118.48(12) ?
    S1 N2 H2A . . 110.9 ?
    S1 N2 H2B . . 113.8 ?
    H2A N2 H2B . . 114.0 ?
    N1 C1 C11 . . 123.66(13) ?
    N1 C1 H1 . . 118.2 ?
    C11 C1 H1 . . 118.2 ?
    O1 C2 H2C . . 109.5 ?
    O1 C2 H2D . . 109.5 ?
    H2C C2 H2D . . 109.5 ?
    O1 C2 H2E . . 109.5 ?
    H2C C2 H2E . . 109.5 ?
    H2D C2 H2E . . 109.5 ?
    C16 C11 C12 . . 118.77(13) ?
    C16 C11 C1 . . 123.09(13) ?
    C12 C11 C1 . . 118.13(13) ?
    C13 C12 C11 . . 120.67(14) ?
    C13 C12 H12 . . 119.7 ?
    C11 C12 H12 . . 119.7 ?
    C12 C13 C14 . . 119.73(15) ?
    C12 C13 H13 . . 120.1 ?
    C14 C13 H13 . . 120.1 ?
    O1 C14 C15 . . 124.27(15) ?
    O1 C14 C13 . . 115.28(15) ?
    C15 C14 C13 . . 120.44(14) ?
    C14 C15 C16 . . 119.35(15) ?
    C14 C15 H15 . . 120.3 ?
    C16 C15 H15 . . 120.3 ?
    C15 C16 C11 . . 121.04(15) ?
    C15 C16 H16 . . 119.5 ?
    C11 C16 H16 . . 119.5 ?
    C26 C21 C22 . . 119.53(12) ?
    C26 C21 N1 . . 118.32(12) ?
    C22 C21 N1 . . 122.04(12) ?
    C23 C22 C21 . . 120.29(12) ?
    C23 C22 H22 . . 119.9 ?
    C21 C22 H22 . . 119.9 ?
    C22 C23 C24 . . 119.74(12) ?
    C22 C23 H23 . . 120.1 ?
    C24 C23 H23 . . 120.1 ?
    C23 C24 C25 . . 120.64(12) ?
    C23 C24 S1 . . 118.85(10) ?
    C25 C24 S1 . . 120.51(10) ?
    C24 C25 C26 . . 119.57(13) ?
    C24 C25 H25 . . 120.2 ?
    C26 C25 H25 . . 120.2 ?
    C25 C26 C21 . . 120.19(12) ?
    C25 C26 H26 . . 119.9 ?
    C21 C26 H26 . . 119.9 ?
loop_
    _geom_torsion_atom_site_label_1
    _geom_torsion_atom_site_label_2
    _geom_torsion_atom_site_label_3
    _geom_torsion_atom_site_label_4
    _geom_torsion_site_symmetry_1
    _geom_torsion_site_symmetry_2
    _geom_torsion_site_symmetry_3
    _geom_torsion_site_symmetry_4
    _geom_torsion
    _geom_torsion_publ_flag
    C21 N1 C1 C11 . . . . -175.87(13) ?
    N1 C1 C11 C16 . . . . -11.2(2) ?
    N1 C1 C11 C12 . . . . 168.42(16) ?
    C16 C11 C12 C13 . . . . 0.9(3) ?
    C1 C11 C12 C13 . . . . -178.67(16) ?
    C11 C12 C13 C14 . . . . -1.1(3) ?
    C2 O1 C14 C15 . . . . 0.3(3) ?
    C2 O1 C14 C13 . . . . 179.64(17) ?
    C12 C13 C14 O1 . . . . -178.90(16) ?
    C12 C13 C14 C15 . . . . 0.4(3) ?
    O1 C14 C15 C16 . . . . 179.57(16) ?
    C13 C14 C15 C16 . . . . 0.3(3) ?
    C14 C15 C16 C11 . . . . -0.4(3) ?
    C12 C11 C16 C15 . . . . -0.2(2) ?
    C1 C11 C16 C15 . . . . 179.39(15) ?
    C1 N1 C21 C26 . . . . -148.41(14) ?
    C1 N1 C21 C22 . . . . 35.4(2) ?
    C26 C21 C22 C23 . . . . 1.9(2) ?
    N1 C21 C22 C23 . . . . 178.05(13) ?
    C21 C22 C23 C24 . . . . -1.5(2) ?
    C22 C23 C24 C25 . . . . 0.3(2) ?
    C22 C23 C24 S1 . . . . -179.27(11) ?
    O3 S1 C24 C23 . . . . -163.03(12) ?
    O2 S1 C24 C23 . . . . -34.34(13) ?
    N2 S1 C24 C23 . . . . 80.04(12) ?
    O3 S1 C24 C25 . . . . 17.41(14) ?
    O2 S1 C24 C25 . . . . 146.11(12) ?
    N2 S1 C24 C25 . . . . -99.52(13) ?
    C23 C24 C25 C26 . . . . 0.5(2) ?
    S1 C24 C25 C26 . . . . 180.00(11) ?
    C24 C25 C26 C21 . . . . 0.0(2) ?
    C22 C21 C26 C25 . . . . -1.2(2) ?
    N1 C21 C26 C25 . . . . -177.44(13) ?
loop_
    _geom_hbond_atom_site_label_D
    _geom_hbond_atom_site_label_H
    _geom_hbond_atom_site_label_A
    _geom_hbond_site_symmetry_A
    _geom_hbond_distance_DH
    _geom_hbond_distance_HA
    _geom_hbond_distance_DA
    _geom_hbond_angle_DHA
    _geom_hbond_publ_flag
    N2 H2A O2 4_575 0.86 2.09 2.9280(17) 166 ?
    N2 H2B N1 3_676 0.85 2.08 2.9233(17) 173 ?
    C1 H1 O3 2_646 0.95 2.55 3.4466(18) 157 ?
    C2 H2E O2 1_454 0.98 2.59 3.415(2) 141 ?
_iucr_refine_instructions_details
;
TITL ca022_s in P2(1)/c
CELL  0.71073   16.3315   11.1597    7.6876    90.000   100.661    90.000
ZERR        4    0.0005    0.0003    0.0003     0.000     0.001     0.000
LATT   1
SYMM             - X ,    0.50000 + Y ,    0.50000 - Z
SFAC  C  H  N  O  S
UNIT 56 56 8 12 4
OMIT      1   0   0
EQIV $1 1-x,-1/2+y,3/2-z
EQIV $2 1-x,2-y,1-z
EQIV $3 x,3/2-y,-1/2+z
EQIV $4 -1+x,y,-1+z
HTAB N2   O2_$3
HTAB N2   N1_$2
HTAB C1   O3_$1
HTAB C2   O2_$4
HTAB C25  O3
ACTA
BOND $H
CONF
FMAP 2
HTAB
L.S. 50
PLAN -20
SIZE 0.12 0.334 0.601
TEMP -73.140
WGHT    0.039100    0.739200
FVAR       0.13058
S1    5    0.663198    0.870031    0.836884    11.00000    0.01897    0.02111 =
         0.02420    0.00123   -0.00138   -0.00156
O1    4   -0.047513    0.679288    0.032536    11.00000    0.02170    0.06338 =
         0.05331   -0.00868   -0.00716   -0.00555
O2    4    0.685885    0.748952    0.889578    11.00000    0.02498    0.02630 =
         0.03767    0.01129   -0.00151    0.00095
O3    4    0.669348    0.961499    0.969556    11.00000    0.03010    0.03632 =
         0.03036   -0.00973   -0.00233   -0.00273
N1    3    0.310325    0.853780    0.456302    11.00000    0.01940    0.02341 =
         0.02523    0.00149    0.00067    0.00016
N2    3    0.721480    0.907966    0.699626    11.00000    0.02239    0.01969 =
         0.03144    0.00253    0.00290   -0.00274
AFIX   3
H2A   2    0.719031    0.855936    0.617176    11.00000   -1.20000
H2B   2    0.714060    0.979226    0.662826    11.00000   -1.20000
AFIX   0
C1    1    0.271404    0.753958    0.433278    11.00000    0.02165    0.02347 =
         0.02838    0.00288    0.00102   -0.00047
AFIX  43
H1    2    0.298622    0.684315    0.486655    11.00000   -1.20000
AFIX   0
C2    1   -0.102208    0.776584   -0.029292    11.00000    0.02387    0.08379 =
         0.05316   -0.00035   -0.00632    0.00757
AFIX 137
H2C   2   -0.075604    0.829241   -0.104411    11.00000   -1.50000
H2D   2   -0.114173    0.822104    0.072119    11.00000   -1.50000
H2E   2   -0.154322    0.745072   -0.097948    11.00000   -1.50000
AFIX   0
C11   1    0.187425    0.741020    0.329484    11.00000    0.01976    0.02792 =
         0.02821    0.00100    0.00131   -0.00227
C12   1    0.157500    0.625214    0.286739    11.00000    0.02630    0.02817 =
         0.03914    0.00155    0.00049   -0.00296
AFIX  43
H12   2    0.191364    0.558011    0.327533    11.00000   -1.20000
AFIX   0
C13   1    0.079290    0.607625    0.185919    11.00000    0.02820    0.03455 =
         0.04405   -0.00528   -0.00016   -0.00920
AFIX  43
H13   2    0.059814    0.528741    0.155803    11.00000   -1.20000
AFIX   0
C14   1    0.029020    0.706017    0.128493    11.00000    0.01885    0.04767 =
         0.03230   -0.00357    0.00048   -0.00324
C15   1    0.057264    0.821377    0.170925    11.00000    0.02260    0.03879 =
         0.03978    0.00129    0.00083    0.00408
AFIX  43
H15   2    0.022800    0.888362    0.132110    11.00000   -1.20000
AFIX   0
C16   1    0.136439    0.838083    0.270739    11.00000    0.02336    0.02915 =
         0.03879    0.00087    0.00143   -0.00039
AFIX  43
H16   2    0.156060    0.917101    0.299316    11.00000   -1.20000
AFIX   0
C21   1    0.393825    0.853828    0.550044    11.00000    0.01912    0.01989 =
         0.02173    0.00363    0.00135   -0.00027
C22   1    0.448806    0.759886    0.535744    11.00000    0.02176    0.01912 =
         0.02588   -0.00287    0.00262   -0.00244
AFIX  43
H22   2    0.430031    0.692267    0.464340    11.00000   -1.20000
AFIX   0
C23   1    0.530569    0.764960    0.625259    11.00000    0.02023    0.01929 =
         0.02741   -0.00080    0.00453    0.00019
AFIX  43
H23   2    0.567456    0.700164    0.617563    11.00000   -1.20000
AFIX   0
C24   1    0.558360    0.865041    0.726179    11.00000    0.01835    0.01921 =
         0.02132    0.00219    0.00144   -0.00164
C25   1    0.504846    0.960186    0.739076    11.00000    0.02544    0.01764 =
         0.02812   -0.00226    0.00004   -0.00090
AFIX  43
H25   2    0.524386    1.028696    0.807714    11.00000   -1.20000
AFIX   0
C26   1    0.422478    0.954412    0.650791    11.00000    0.02383    0.01897 =
         0.02972   -0.00110    0.00151    0.00263
AFIX  43
H26   2    0.385659    1.019180    0.659179    11.00000   -1.20000
HKLF 4
REM  ca022_s in P2(1)/c
REM R1 =  0.0353 for   2821 Fo > 4sig(Fo)  and  0.0443 for all   3383 data
REM    182 parameters refined using      0 restraints
END
WGHT      0.0391      0.7392
REM Highest difference peak  0.412,  deepest hole -0.387,  1-sigma level  0.050
Q1    1   0.6076  0.8685  0.7755  11.00000  0.05    0.41
Q2    1   0.2254  0.7553  0.3799  11.00000  0.05    0.35
Q3    1   0.4620  0.9497  0.7051  11.00000  0.05    0.31
Q4    1   0.4892  0.7634  0.5910  11.00000  0.05    0.31
Q5    1   0.4252  0.8143  0.5321  11.00000  0.05    0.28
Q6    1   0.0957  0.8294  0.2206  11.00000  0.05    0.26
Q7    1   0.3517  0.8529  0.5015  11.00000  0.05    0.26
Q8    1   0.1750  0.6842  0.2879  11.00000  0.05    0.25
Q9    1   0.5438  0.8172  0.6680  11.00000  0.05    0.24
Q10   1   0.4177  0.9139  0.5801  11.00000  0.05    0.24
Q11   1   0.1209  0.6209  0.2256  11.00000  0.05    0.24
Q12   1   0.5319  0.9130  0.7165  11.00000  0.05    0.24
Q13   1   0.1636  0.7893  0.3105  11.00000  0.05    0.23
Q14   1   0.0396  0.7633  0.1761  11.00000  0.05    0.21
Q15   1   0.6881  0.8860  0.7538  11.00000  0.05    0.20
Q16   1  -0.0042  0.7023  0.0815  11.00000  0.05    0.20
Q17   1   0.0568  0.6633  0.1621  11.00000  0.05    0.20
Q18   1   0.5513  0.8410  0.7766  11.00000  0.05    0.19
Q19   1   0.6690  0.9073  0.9512  11.00000  0.05    0.18
Q20   1   0.6303  0.9610  1.0366  11.00000  0.05    0.15
;
