# Supplementary material for: 4-[(4-Meth­oxy­benzyl­idene)amino]­benzene­sulfonamide
Source: Acta Crystallogr Sect E Struct Rep Online. 2012 May 2;68(Pt 6):o1599. doi: 10.1107/S1600536812018818 (PMC3379209; doi:10.1107/S1600536812018818)
Supplement: Supplementary file 2 [file e-68-o1599-Isup2.hkl]

# 
# h,k,l, Fc-squared, Fo-squared, sigma(Fo-squared) and status flag 
# 
data_I
_shelx_title ' ca022_s in P2(1)/c' 
_shelx_refln_list_code          4 
_shelx_F_calc_maximum      246.61 
_exptl_crystal_F_000       608.00 
_reflns_d_resolution_high  0.7490 
 
loop_ 
 _symmetry_equiv_pos_as_xyz 
 'x, y, z' 
 '-x, y+1/2, -z+1/2' 
 '-x, -y, -z' 
 'x, -y-1/2, z-1/2' 
 
_cell_length_a    16.3315 
_cell_length_b    11.1597 
_cell_length_c     7.6876 
_cell_angle_alpha  90.000 
_cell_angle_beta  100.661 
_cell_angle_gamma  90.000 
 
_shelx_F_squared_multiplier     1.000 
 
loop_ 
 _refln_index_h 
 _refln_index_k 
 _refln_index_l 
 _refln_F_squared_calc 
 _refln_F_squared_meas 
 _refln_F_squared_sigma 
 _refln_observed_status 
   2   0   0      408.91      366.18      2.68 o 
   3   0   0     7135.08     6808.44     40.58 o 
   4   0   0      479.67      448.30      3.11 o 
   5   0   0    10882.68    10713.35     64.62 o 
   6   0   0     3026.98     2888.10     17.40 o 
   7   0   0      260.40      301.49      3.07 o 
   8   0   0     7838.82     8192.16     68.72 o 
   9   0   0       92.64       77.19      2.16 o 
  10   0   0      777.86      794.44      7.90 o 
  11   0   0      762.65      825.71      8.35 o 
  12   0   0      391.55      386.00      4.85 o 
  13   0   0      554.80      508.50      6.08 o 
  14   0   0      314.81      331.30      4.72 o 
  15   0   0      530.66      537.19      6.42 o 
  16   0   0      102.62      119.65      3.15 o 
  17   0   0      461.22      465.87      6.17 o 
  18   0   0      570.94      631.23     12.49 o 
  19   0   0      126.00      130.74      3.43 o 
  20   0   0        0.45       -2.07      2.07 o 
  21   0   0      179.20      186.75      5.59 o 
   1   1   0       48.05       47.50      0.59 o 
   2   1   0     5378.10     5321.63     26.02 o 
   3   1   0       18.65       21.22      0.53 o 
   4   1   0     5196.65     5086.84     22.37 o 
   5   1   0      455.17      443.04      2.20 o 
   6   1   0      728.32      767.28      4.13 o 
   7   1   0      763.69      711.00      4.25 o 
   8   1   0     4607.71     4802.20     28.65 o 
   9   1   0       18.47       30.38      1.98 o 
  10   1   0      692.94      688.58      4.67 o 
  11   1   0      155.54      141.33      1.65 o 
  12   1   0        4.54        0.78      0.72 o 
  13   1   0      317.44      320.44      3.14 o 
  14   1   0      371.55      349.96      3.38 o 
  15   1   0        0.33       -0.81      0.81 o 
  16   1   0       81.08       58.06      1.82 o 
  17   1   0      512.71      520.23      4.60 o 
  18   1   0       49.19       46.04      1.90 o 
  19   1   0       59.90       54.89      2.28 o 
  20   1   0       40.29       30.90      2.13 o 
  21   1   0       22.84       15.30      1.97 o 
   1   2   0     2923.92     2959.23     15.60 o 
   2   2   0      199.57      196.04      1.45 o 
   3   2   0       10.51        4.34      0.41 o 
   4   2   0      178.23      173.19      1.23 o 
   5   2   0      177.32      177.23      1.30 o 
   6   2   0       32.02       31.81      0.96 o 
   7   2   0      390.13      415.08      2.97 o 
   8   2   0     1099.62     1142.35      7.50 o 
   9   2   0        3.33        1.31      0.50 o 
  10   2   0      143.55      161.18      1.99 o 
  11   2   0       75.94       72.34      1.50 o 
  12   2   0     1134.07     1113.81      8.44 o 
  13   2   0       54.65       50.06      1.58 o 
  14   2   0      823.76      797.97      5.98 o 
  15   2   0       11.65        8.20      0.95 o 
  16   2   0       10.71        8.31      1.09 o 
  17   2   0        0.06       -1.49      1.49 o 
  18   2   0       23.08       13.52      1.22 o 
  19   2   0       24.87       19.05      1.53 o 
  20   2   0       25.82       23.55      2.51 o 
  21   2   0        1.83        0.86      1.79 o 
   1   3   0      940.15      869.54      4.51 o 
   2   3   0     3307.07     3131.74     16.25 o 
   3   3   0     3250.86     3248.75     16.85 o 
   4   3   0      132.06       91.10      1.04 o 
   5   3   0       51.11       70.29      1.31 o 
   6   3   0       62.87       94.74      1.34 o 
   7   3   0      537.37      550.55      4.40 o 
   8   3   0       10.78       10.67      1.01 o 
   9   3   0      571.90      566.04      4.61 o 
  10   3   0        5.18        2.05      0.64 o 
  11   3   0      377.00      361.06      3.46 o 
  12   3   0     2156.36     2137.78     14.95 o 
  13   3   0       55.58       46.14      2.89 o 
  14   3   0      812.23      821.41      6.76 o 
  15   3   0        4.35        3.59      0.92 o 
  16   3   0      435.64      438.16      4.43 o 
  17   3   0      428.88      452.40      4.66 o 
  18   3   0      124.53      117.50      2.91 o 
  19   3   0      317.98      371.36      4.80 o 
  20   3   0      553.73      628.56      8.21 o 
   0   4   0      316.01      314.38      4.32 o 
   1   4   0      401.70      458.35      2.70 o 
   2   4   0      512.02      485.24      4.09 o 
   3   4   0     2238.24     2281.34     17.88 o 
   4   4   0     3101.48     3397.69     25.07 o 
   5   4   0        1.06        0.73      0.59 o 
   6   4   0       71.51       35.03      1.30 o 
   7   4   0       26.51       13.31      0.88 o 
   8   4   0        9.79       11.30      0.79 o 
   9   4   0       17.30       14.45      0.79 o 
  10   4   0      791.08      752.63      5.97 o 
  11   4   0      241.42      236.69      2.81 o 
  12   4   0      435.58      424.30      4.13 o 
  13   4   0        8.37        6.45      1.23 o 
  14   4   0      209.74      189.42      2.76 o 
  15   4   0      243.52      263.18      3.34 o 
  16   4   0      229.11      226.85      3.08 o 
  17   4   0       23.32       17.24      1.22 o 
  18   4   0      330.06      349.03      4.60 o 
  19   4   0      286.65      295.40      4.44 o 
  20   4   0       20.66       11.85      1.85 o 
   1   5   0      226.24      275.65      2.93 o 
   2   5   0      130.94      120.97      1.57 o 
   3   5   0       22.06       20.84      1.09 o 
   4   5   0     1289.99     1600.18     12.32 o 
   5   5   0     1216.67     1466.72     11.44 o 
   6   5   0      721.79      767.66      6.45 o 
   7   5   0       47.16       54.70      1.47 o 
   8   5   0       80.67       83.59      1.62 o 
   9   5   0       46.14       46.95      1.45 o 
  10   5   0       56.11       51.69      2.00 o 
  11   5   0     1227.31     1208.72      9.12 o 
  12   5   0     3159.37     3165.84     21.66 o 
  13   5   0       76.17       64.99      1.88 o 
  14   5   0      361.38      359.91      3.92 o 
  15   5   0       21.27       14.02      1.09 o 
  16   5   0       19.11       16.82      1.18 o 
  17   5   0      228.78      230.80      3.72 o 
  18   5   0       45.71       45.68      2.41 o 
  19   5   0       63.59       71.69      3.15 o 
  20   5   0      303.63      321.36      5.95 o 
   0   6   0      147.54      171.56      3.32 o 
   1   6   0      450.85      516.25      4.69 o 
   2   6   0      737.93      801.83      6.74 o 
   3   6   0      410.08      432.31      3.67 o 
   4   6   0      743.50      869.59      7.25 o 
   5   6   0      259.86      260.50      3.22 o 
   6   6   0       12.78        5.76      0.63 o 
   7   6   0      232.13      232.22      2.85 o 
   8   6   0       24.40       16.74      0.88 o 
   9   6   0       12.68       11.72      0.82 o 
  10   6   0      241.50      223.49      2.77 o 
  11   6   0     1502.06     1450.51     10.75 o 
  12   6   0        2.17       -0.87      0.87 o 
  13   6   0        0.25       -0.87      0.87 o 
  14   6   0        8.88        7.15      0.98 o 
  15   6   0        0.01       -0.73      0.98 o 
  16   6   0       40.55       41.79      2.26 o 
  17   6   0        2.31        0.00      1.27 o 
  18   6   0       24.20       17.17      1.57 o 
  19   6   0        7.08        4.04      1.79 o 
   1   7   0      146.05      171.69      2.35 o 
   2   7   0      919.01      998.71      8.21 o 
   3   7   0        9.45       13.22      0.88 o 
   4   7   0      174.71      195.89      2.30 o 
   5   7   0       93.62       97.59      1.72 o 
   6   7   0      284.65      307.49      3.44 o 
   7   7   0       15.99       19.75      1.07 o 
   8   7   0       15.64       12.98      0.93 o 
   9   7   0        0.26       -0.88      0.88 o 
  10   7   0      487.43      455.19      4.34 o 
  11   7   0        1.29        2.18      0.87 o 
  12   7   0       67.97       69.73      1.98 o 
  13   7   0        0.29       -0.87      0.87 o 
  14   7   0       71.89       71.04      2.08 o 
  15   7   0       23.27       19.85      1.53 o 
  16   7   0        7.50        6.64      1.23 o 
  17   7   0        0.10       -0.93      1.23 o 
  18   7   0        8.11        5.38      1.53 o 
   0   8   0     3062.50     3138.67     33.38 o 
   1   8   0     1249.01     1304.05     10.56 o 
   2   8   0     1039.98     1113.30     22.77 o 
   3   8   0      209.86      234.76      7.50 o 
   4   8   0      236.18      246.82      4.15 o 
   5   8   0      359.10      361.41      3.95 o 
   6   8   0      874.90      884.05      7.77 o 
   7   8   0        6.23       -0.59      0.79 o 
   8   8   0      368.08      314.10      3.30 o 
   9   8   0      759.61      758.43      7.03 o 
  10   8   0       90.43       94.67      3.08 o 
  11   8   0      260.98      242.12      3.13 o 
  12   8   0      260.05      251.65      3.22 o 
  13   8   0       38.04       32.40      1.48 o 
  14   8   0      154.07      159.26      3.13 o 
  15   8   0      302.90      319.68      4.44 o 
  16   8   0       57.69       62.69      2.46 o 
  17   8   0       94.14      108.08      4.38 o 
  18   8   0      116.52      120.93      4.76 o 
   1   9   0       19.31       17.68      1.07 o 
   2   9   0      533.95      553.25      5.42 o 
   3   9   0       70.29       68.62      2.05 o 
   4   9   0      788.71      787.96      7.11 o 
   5   9   0      433.50      456.20      4.76 o 
   6   9   0       11.70        8.72      1.00 o 
   7   9   0      854.19      829.62      7.47 o 
   8   9   0     1577.48     1524.50     12.53 o 
   9   9   0       62.43       39.93      2.27 o 
  10   9   0      726.90      714.79      6.80 o 
  11   9   0      275.54      288.59      3.48 o 
  12   9   0        4.49        5.12      1.69 o 
  13   9   0      278.59      293.24      4.91 o 
  14   9   0       73.14       73.54      2.64 o 
  15   9   0        7.14        7.37      1.30 o 
  16   9   0       20.11       13.14      1.79 o 
  17   9   0       23.06       17.13      3.52 o 
   0  10   0     2129.31     2153.39     23.84 o 
   1  10   0     1363.47     1400.04     11.58 o 
   2  10   0       53.26       34.76      2.35 o 
   3  10   0        3.31       -2.05      3.81 o 
   4  10   0       57.36       42.67      2.45 o 
   5  10   0       67.59       60.76      2.05 o 
   6  10   0      341.16      328.13      4.82 o 
   7  10   0       61.09       41.94      1.97 o 
   8  10   0      176.41      168.86      2.85 o 
   9  10   0      185.57      190.66      3.14 o 
  10  10   0       11.72        6.45      1.35 o 
  11  10   0      156.87      160.43      3.05 o 
  12  10   0       55.72       50.38      2.41 o 
  13  10   0        0.10        0.44      1.17 o 
  14  10   0       74.05       70.68      3.15 o 
  15  10   0       56.73       56.94      3.15 o 
   1  11   0      255.66      284.15      3.66 o 
   2  11   0      160.57      164.70      2.77 o 
   3  11   0        2.62       -0.88      0.88 o 
   4  11   0        5.17        0.88      0.88 o 
   5  11   0       74.76       71.06      2.18 o 
   6  11   0       11.75        5.94      1.07 o 
   7  11   0        2.02        1.30      1.00 o 
   8  11   0       13.59       16.87      1.55 o 
   9  11   0        2.69        2.93      1.35 o 
  10  11   0        3.83        2.74      1.35 o 
  11  11   0       32.12       29.59      2.11 o 
  12  11   0       54.58       53.87      2.81 o 
  13  11   0        6.14        4.99      1.62 o 
  14  11   0      162.04      187.00      4.26 o 
   0  12   0      141.50      149.57      3.92 o 
   1  12   0      191.92      200.62      3.13 o 
   2  12   0       56.99       50.37      2.12 o 
   3  12   0      114.05      123.65      2.61 o 
   4  12   0      173.69      186.12      3.60 o 
   5  12   0        4.46        1.23      1.21 o 
   6  12   0      315.78      340.66      4.96 o 
   7  12   0      210.85      195.61      3.94 o 
   8  12   0        5.68        2.05      1.66 o 
   9  12   0      295.12      314.05      6.22 o 
  10  12   0       66.79       64.56      3.73 o 
  11  12   0      127.14      132.06      3.83 o 
  12  12   0      628.78      666.35      8.45 o 
   1  13   0       57.76       70.36      4.40 o 
   2  13   0       16.12       14.31      1.83 o 
   3  13   0       32.93       27.76      2.35 o 
   4  13   0        3.64        2.05      1.66 o 
   5  13   0       28.58       22.67      2.07 o 
   6  13   0        0.01       -1.66      1.66 o 
   7  13   0       58.92       52.85      3.51 o 
   8  13   0      390.30      411.98      7.46 o 
   9  13   0       16.06        9.14      2.07 o 
  10  13   0       14.70        9.49      2.07 o 
   0  14   0       86.07       87.38      5.28 o 
   1  14   0        3.24        0.88      1.66 o 
   2  14   0       11.29        8.98      1.83 o 
   3  14   0       60.74       70.67      3.73 o 
   4  14   0       94.77       98.84      4.15 o 
   5  14   0       55.44       53.78      4.69 o 
   6  14   0        6.43        5.67      1.83 o 
   7  14   0        4.28        2.02      1.83 o 
 -21   1   1      150.96      163.98      3.42 o 
 -20   1   1      218.55      252.01      3.50 o 
 -19   1   1       45.00       44.76      2.04 o 
 -18   1   1      203.02      204.57      3.19 o 
 -17   1   1      222.86      240.94      3.23 o 
 -16   1   1        2.12        1.41      1.05 o 
 -15   1   1      150.45      146.78      2.23 o 
 -14   1   1      686.80      676.41      5.26 o 
 -13   1   1      142.45      131.41      1.99 o 
 -12   1   1      762.39      747.88      5.22 o 
 -11   1   1       29.54       17.61      0.78 o 
 -10   1   1       40.80       41.92      1.49 o 
  -9   1   1     3121.70     3180.64     21.19 o 
  -8   1   1      476.60      461.70      3.19 o 
  -7   1   1       19.37       14.71      0.72 o 
  -6   1   1      276.52      256.10      1.49 o 
  -5   1   1      822.23      776.38      3.76 o 
  -4   1   1      690.32      647.11      3.40 o 
  -3   1   1      189.61      173.56      1.28 o 
  -2   1   1     5936.58     5741.54     38.84 o 
  -1   1   1     1756.46     1628.15     42.81 o 
   0   1   1      180.32      177.06      4.83 o 
   1   1   1     2438.92     2323.98     19.43 o 
   2   1   1      228.68      185.91      3.45 o 
   3   1   1     1635.16     1604.64      8.89 o 
   4   1   1     4410.08     4206.51     27.41 o 
   5   1   1       45.33       52.09      0.63 o 
   6   1   1     5212.28     5368.34     23.14 o 
   7   1   1     2947.22     3046.07     14.40 o 
   8   1   1      319.45      358.66      2.69 o 
   9   1   1      256.18      261.48      2.37 o 
  10   1   1      655.12      621.36      4.54 o 
  11   1   1       61.09       58.54      1.22 o 
  12   1   1      220.46      233.23      2.30 o 
  13   1   1       39.89       43.77      1.52 o 
  14   1   1      312.83      277.26      2.86 o 
  15   1   1      195.89      190.09      2.50 o 
  16   1   1      247.97      260.30      3.37 o 
  17   1   1      130.88      123.50      3.07 o 
  18   1   1       44.91       53.07      2.64 o 
  19   1   1      216.36      225.80      4.01 o 
  20   1   1      126.18      141.84      3.50 o 
 -21   2   1       27.74       18.94      1.97 o 
 -20   2   1       14.41        8.47      1.35 o 
 -19   2   1      354.56      374.01      4.29 o 
 -18   2   1      268.71      293.01      3.72 o 
 -17   2   1       99.21      108.75      2.41 o 
 -16   2   1     1551.32     1584.65     11.80 o 
 -15   2   1       16.84       17.50      1.09 o 
 -14   2   1        6.84        3.49      0.82 o 
 -13   2   1     2141.33     2150.46     15.10 o 
 -12   2   1     1291.97     1296.59      9.49 o 
 -11   2   1      353.32      341.84      3.30 o 
 -10   2   1     1744.73     1797.66     12.48 o 
  -9   2   1     1032.72     1088.83      7.92 o 
  -8   2   1       23.21       11.08      0.56 o 
  -7   2   1      135.95      109.06      1.23 o 
  -6   2   1      825.02      780.91      4.28 o 
  -5   2   1     1338.13     1404.25      7.04 o 
  -4   2   1     1050.38      999.47      5.06 o 
  -3   2   1      264.94      222.05      1.55 o 
  -2   2   1     3406.68     3705.25     26.69 o 
  -1   2   1    11910.71    11815.66     86.13 o 
   0   2   1    16102.83    15814.00    132.50 o 
   1   2   1        6.15        5.68      0.39 o 
   2   2   1     4772.34     4605.34     38.54 o 
   3   2   1     2207.89     1959.07     10.13 o 
   4   2   1      474.45      499.64      2.93 o 
   5   2   1     4374.39     4209.59     19.42 o 
   6   2   1       28.31        6.54      0.49 o 
   7   2   1       26.53       40.66      1.43 o 
   8   2   1     2587.55     2667.06     14.40 o 
   9   2   1       10.53       19.83      1.03 o 
  10   2   1      100.85      111.69      1.64 o 
  11   2   1       26.58       18.59      0.85 o 
  12   2   1      782.31      748.36      5.48 o 
  13   2   1       52.19       63.49      1.61 o 
  14   2   1        0.59       -0.81      0.81 o 
  15   2   1       95.22      110.07      1.98 o 
  16   2   1       28.96       21.50      1.32 o 
  17   2   1      251.43      243.31      3.95 o 
  18   2   1      588.57      623.71      6.89 o 
  19   2   1      137.12      147.48      3.83 o 
  20   2   1      111.11      124.57      3.83 o 
 -21   3   1       78.06       77.43      4.08 o 
 -20   3   1       95.86      101.98      2.91 o 
 -19   3   1       32.44       23.29      1.38 o 
 -18   3   1       69.64       69.13      2.23 o 
 -17   3   1        1.18       -0.70      1.05 o 
 -16   3   1        1.33        0.35      1.05 o 
 -15   3   1        4.02        3.40      1.05 o 
 -14   3   1       41.14       34.28      2.50 o 
 -13   3   1      489.04      478.51      4.45 o 
 -12   3   1      464.19      437.08      4.08 o 
 -11   3   1       70.28       53.17      1.57 o 
 -10   3   1      453.65      458.05      3.98 o 
  -9   3   1      325.33      329.08      2.86 o 
  -8   3   1       27.72       30.81      1.02 o 
  -7   3   1      153.46      149.12      1.84 o 
  -6   3   1      369.37      437.22      3.19 o 
  -5   3   1        7.87        1.57      0.39 o 
  -4   3   1       58.90       53.50      0.72 o 
  -3   3   1       56.45       71.27      0.96 o 
  -2   3   1     1352.33     1360.65      9.18 o 
  -1   3   1     1895.24     1919.42     12.69 o 
   0   3   1     1570.49     1855.05     12.20 o 
   1   3   1     1674.17     1596.93      9.65 o 
   2   3   1      472.68      479.25      4.09 o 
   3   3   1     3374.39     3656.77     20.14 o 
   4   3   1     1580.22     1546.56      9.54 o 
   5   3   1       10.49        0.59      0.41 o 
   6   3   1       13.15       10.39      0.48 o 
   7   3   1      509.88      500.35      4.59 o 
   8   3   1      702.98      755.14      4.93 o 
   9   3   1      196.85      212.82      2.04 o 
  10   3   1      638.89      586.88      4.19 o 
  11   3   1     1620.71     1634.40     10.04 o 
  12   3   1      240.05      249.73      2.62 o 
  13   3   1        1.32        1.38      0.79 o 
  14   3   1     1225.84     1176.08     13.16 o 
  15   3   1       40.73       42.02      2.08 o 
  16   3   1      121.84      142.12      2.80 o 
  17   3   1      163.98      163.56      3.83 o 
  18   3   1        0.20       -0.77      1.55 o 
  19   3   1       41.15       29.13      2.13 o 
  20   3   1       40.27       30.93      3.56 o 
 -20   4   1        3.60        2.60      1.62 o 
 -19   4   1        0.62        1.27      1.23 o 
 -18   4   1       21.68       15.88      1.28 o 
 -17   4   1        3.14        1.71      1.09 o 
 -16   4   1      215.24      213.10      3.02 o 
 -15   4   1       32.36       28.13      1.64 o 
 -14   4   1     1219.06     1230.70      9.44 o 
 -13   4   1        2.16        2.65      0.82 o 
 -12   4   1      200.83      198.13      2.61 o 
 -11   4   1       98.88       94.42      1.58 o 
 -10   4   1        5.61        8.31      0.76 o 
  -9   4   1      261.81      265.46      2.77 o 
  -8   4   1       16.20       12.81      0.79 o 
  -7   4   1      313.66      341.08      3.09 o 
  -6   4   1      764.17      782.35      5.76 o 
  -5   4   1     1519.72     1659.67     11.22 o 
  -4   4   1      138.88      152.84      1.62 o 
  -3   4   1      576.66      606.87      3.99 o 
  -2   4   1       16.59       17.37      0.74 o 
  -1   4   1       51.74       64.74      1.27 o 
   0   4   1     1381.70     1505.71      9.34 o 
   1   4   1        8.81        3.99      0.68 o 
   2   4   1       24.06       19.66      0.92 o 
   3   4   1       13.54       10.12      0.59 o 
   4   4   1      150.04      146.68      1.59 o 
   5   4   1      204.21      221.23      2.32 o 
   6   4   1       39.07       34.62      0.83 o 
   7   4   1      765.96      778.72      5.76 o 
   8   4   1        2.69       -0.44      0.59 o 
   9   4   1      224.13      201.23      2.26 o 
  10   4   1       81.84       76.95      1.50 o 
  11   4   1      735.69      737.31      5.51 o 
  12   4   1        4.90        3.00      0.65 o 
  13   4   1      110.75      115.45      2.56 o 
  14   4   1       21.19       20.41      1.30 o 
  15   4   1        0.78        0.54      1.07 o 
  16   4   1        0.72        0.45      1.12 o 
  17   4   1        1.55        1.35      1.55 o 
  18   4   1        0.33       -0.36      1.55 o 
  19   4   1       14.52       14.50      1.90 o 
  20   4   1        0.05       -1.69      1.69 o 
 -20   5   1      118.93      127.74      3.69 o 
 -19   5   1       14.28       13.06      1.53 o 
 -18   5   1       19.64       14.85      1.53 o 
 -17   5   1      116.21      116.13      2.49 o 
 -16   5   1        0.03       -1.05      1.05 o 
 -15   5   1       20.36       15.15      1.09 o 
 -14   5   1      178.28      174.83      2.67 o 
 -13   5   1        8.01        2.83      0.92 o 
 -12   5   1      430.68      438.80      4.19 o 
 -11   5   1      104.56       97.11      1.93 o 
 -10   5   1        2.90        2.70      0.79 o 
  -9   5   1       10.30        9.25      0.79 o 
  -8   5   1        0.76       -0.12      0.52 o 
  -7   5   1       62.62       67.46      1.40 o 
  -6   5   1      202.25      239.72      2.70 o 
  -5   5   1       63.69       72.37      1.53 o 
  -4   5   1      410.26      411.00      3.30 o 
  -3   5   1       93.43      122.40      2.27 o 
  -2   5   1      763.71      787.28      5.66 o 
  -1   5   1      378.01      403.40      3.23 o 
   0   5   1       84.46       94.86      1.36 o 
   1   5   1      282.30      283.98      2.49 o 
   2   5   1     3581.79     3996.94     29.54 o 
   3   5   1      968.20     1029.80     13.04 o 
   4   5   1        8.95       20.63      1.95 o 
   5   5   1      323.70      327.69      4.02 o 
   6   5   1      368.97      370.56      3.57 o 
   7   5   1      205.36      228.94      3.26 o 
   8   5   1        4.78        5.82      0.69 o 
   9   5   1        5.91        6.65      0.77 o 
  10   5   1     1308.40     1330.46     10.99 o 
  11   5   1       63.16       72.12      2.11 o 
  12   5   1      741.86      711.67      7.12 o 
  13   5   1      140.56      131.59      3.05 o 
  14   5   1       11.79       10.38      1.10 o 
  15   5   1        0.00       -0.72      1.07 o 
  16   5   1      149.54      160.23      3.10 o 
  17   5   1       78.45       77.00      3.15 o 
  18   5   1        4.65        4.11      1.79 o 
  19   5   1       85.10       81.14      3.49 o 
 -19   6   1       57.98       58.41      3.01 o 
 -18   6   1      160.77      174.27      3.42 o 
 -17   6   1        1.10       -1.23      1.23 o 
 -16   6   1      234.67      254.19      3.40 o 
 -15   6   1      448.43      461.58      4.66 o 
 -14   6   1      122.56      110.11      2.34 o 
 -13   6   1        1.24       -0.23      0.87 o 
 -12   6   1     1013.41     1022.14      8.01 o 
 -11   6   1       77.92       70.12      1.84 o 
 -10   6   1      448.72      427.46      3.97 o 
  -9   6   1      344.59      309.51      3.13 o 
  -8   6   1       66.14       57.35      1.57 o 
  -7   6   1      217.66      199.69      2.56 o 
  -6   6   1        3.52       12.87      0.77 o 
  -5   6   1        0.83        0.44      0.59 o 
  -4   6   1     1928.21     2123.67     16.05 o 
  -3   6   1      817.05      822.37      6.73 o 
  -2   6   1      212.49      254.56      2.58 o 
  -1   6   1      113.47       81.60      1.22 o 
   0   6   1      571.58      619.43      4.30 o 
   1   6   1       29.88       32.09      1.39 o 
   2   6   1     1321.30     1326.72     10.41 o 
   3   6   1      612.31      642.57      5.41 o 
   4   6   1      286.83      356.03      3.28 o 
   5   6   1      343.63      348.04      3.01 o 
   6   6   1      365.75      378.30      4.51 o 
   7   6   1        5.22        4.19      0.85 o 
   8   6   1      543.33      528.59      5.98 o 
   9   6   1      244.05      231.09      3.88 o 
  10   6   1     1145.12     1166.14      9.96 o 
  11   6   1       44.69       32.95      1.75 o 
  12   6   1        0.16       -1.00      1.00 o 
  13   6   1       17.93       16.96      1.23 o 
  14   6   1       97.57      105.45      2.61 o 
  15   6   1      177.77      170.04      3.21 o 
  16   6   1       70.95       64.13      2.92 o 
  17   6   1       47.19       44.28      2.92 o 
  18   6   1      691.29      745.59      9.23 o 
  19   6   1       75.19       73.99      3.49 o 
 -19   7   1        0.96       -1.31      1.55 o 
 -18   7   1       42.14       33.25      1.98 o 
 -17   7   1        0.04       -0.56      1.23 o 
 -16   7   1        6.11        4.51      1.23 o 
 -15   7   1       19.84       16.82      1.22 o 
 -14   7   1       12.04        7.80      1.09 o 
 -13   7   1       64.74       58.72      1.98 o 
 -12   7   1      337.74      363.68      3.92 o 
 -11   7   1      158.71      158.90      2.56 o 
 -10   7   1       59.85       69.15      1.77 o 
  -9   7   1       69.04       55.70      1.72 o 
  -8   7   1      354.46      347.03      3.44 o 
  -7   7   1      309.34      311.54      3.44 o 
  -6   7   1      207.82      217.86      2.85 o 
  -5   7   1      166.42      158.94      2.26 o 
  -4   7   1      423.80      423.77      4.09 o 
  -3   7   1      192.79      174.76      2.26 o 
  -2   7   1      200.47      205.37      2.56 o 
  -1   7   1      325.31      313.37      2.92 o 
   0   7   1        5.24        3.75      0.98 o 
   1   7   1      520.94      516.72      4.68 o 
   2   7   1      739.34      872.55      7.17 o 
   3   7   1       94.05      114.37      2.37 o 
   4   7   1        8.53       -0.16      0.63 o 
   5   7   1      148.08      145.67      2.58 o 
   6   7   1      101.74       92.11      2.24 o 
   7   7   1      752.76      693.60      7.33 o 
   8   7   1      282.39      284.54      3.94 o 
   9   7   1      116.47      110.88      4.99 o 
  10   7   1     2665.29     2656.80     23.92 o 
  11   7   1      455.58      439.97      4.97 o 
  12   7   1       21.56       16.01      1.23 o 
  13   7   1      269.18      262.46      3.79 o 
  14   7   1      178.06      188.92      3.21 o 
  15   7   1       95.34       95.87      2.68 o 
  16   7   1      405.44      431.66      7.61 o 
  17   7   1        0.64       -1.55      1.55 o 
  18   7   1        0.47       -1.14      1.79 o 
 -18   8   1       63.67       76.90      3.71 o 
 -17   8   1       19.95       20.42      2.74 o 
 -16   8   1        0.02       -0.28      1.23 o 
 -15   8   1       26.78       23.76      1.53 o 
 -14   8   1       59.36       59.46      2.41 o 
 -13   8   1      270.25      264.18      4.60 o 
 -12   8   1      741.16      747.16      6.38 o 
 -11   8   1      123.36      118.15      2.34 o 
 -10   8   1       23.03       22.02      1.09 o 
  -9   8   1      273.74      243.09      2.92 o 
  -8   8   1        0.66        0.29      0.88 o 
  -7   8   1      244.62      248.99      3.14 o 
  -6   8   1      147.61      129.84      2.26 o 
  -5   8   1      591.10      612.03      5.70 o 
  -4   8   1       48.10       47.96      2.03 o 
  -3   8   1       74.71       56.49      2.26 o 
  -2   8   1     1220.37     1221.94      8.80 o 
  -1   8   1     1808.87     1777.40     13.92 o 
   0   8   1       32.57       29.69      2.68 o 
   1   8   1       23.18       15.88      1.79 o 
   2   8   1      357.71      353.26      4.40 o 
   3   8   1        9.87        6.75      1.03 o 
   4   8   1        2.84        2.93      1.02 o 
   5   8   1      105.41       87.18      2.72 o 
   6   8   1        4.26        5.18      1.02 o 
   7   8   1        0.00       -1.11      1.11 o 
   8   8   1       12.99       11.49      1.21 o 
   9   8   1        0.33       -1.20      1.20 o 
  10   8   1       33.87       22.06      1.44 o 
  11   8   1      119.54      125.41      2.68 o 
  12   8   1        8.87        7.63      1.23 o 
  13   8   1        0.33       -1.07      1.07 o 
  14   8   1       47.23       40.28      2.12 o 
  15   8   1       49.09       52.21      3.74 o 
  16   8   1       82.84       80.78      3.26 o 
  17   8   1        6.48        4.69      1.79 o 
 -17   9   1       62.70       61.62      3.01 o 
 -16   9   1        1.32        2.84      1.82 o 
 -15   9   1        0.39        0.04      1.44 o 
 -14   9   1       85.93       87.75      2.70 o 
 -13   9   1        0.20       -1.07      1.07 o 
 -12   9   1      231.18      218.11      3.59 o 
 -11   9   1      122.21      122.18      2.39 o 
 -10   9   1      108.64       88.22      2.12 o 
  -9   9   1        0.11       -0.59      0.87 o 
  -8   9   1       79.81       80.65      2.18 o 
  -7   9   1        1.46       -0.88      0.88 o 
  -6   9   1        5.72        3.30      1.02 o 
  -5   9   1       24.48       22.76      1.28 o 
  -4   9   1      137.95      144.70      2.71 o 
  -3   9   1        1.35        0.26      0.77 o 
  -2   9   1     1121.01     1172.13      9.66 o 
  -1   9   1        8.33        6.72      0.80 o 
   0   9   1       17.88       14.66      2.35 o 
   1   9   1        0.42       -1.29      1.29 o 
   2   9   1      627.01      667.39      7.22 o 
   3   9   1      117.51      125.08      2.73 o 
   4   9   1      110.32      115.55      2.71 o 
   5   9   1       22.62       20.40      1.35 o 
   6   9   1       46.08       37.44      2.13 o 
   7   9   1        0.25        2.19      1.10 o 
   8   9   1       84.24       79.59      2.58 o 
   9   9   1        0.40        0.43      1.14 o 
  10   9   1        3.53        2.93      1.21 o 
  11   9   1       24.80       17.21      1.47 o 
  12   9   1       33.41       25.37      1.53 o 
  13   9   1      143.82      154.93      3.21 o 
  14   9   1       39.67       33.76      2.13 o 
  15   9   1       37.63       30.95      2.13 o 
  16   9   1        0.01       -1.55      1.55 o 
 -16  10   1       55.44       57.11      4.51 o 
 -15  10   1      130.75      135.74      3.83 o 
 -14  10   1       65.48       74.56      3.15 o 
 -13  10   1       69.41       83.96      2.70 o 
 -12  10   1      111.03      116.05      2.77 o 
 -11  10   1       26.72       19.37      1.53 o 
 -10  10   1      791.12      765.90      7.47 o 
  -9  10   1      205.15      194.95      3.72 o 
  -8  10   1       16.31        6.67      0.98 o 
  -7  10   1      370.51      390.54      3.92 o 
  -6  10   1      281.61      276.52      3.23 o 
  -5  10   1       11.83        7.55      1.10 o 
  -4  10   1     1150.96     1196.36     10.02 o 
  -3  10   1       40.58       28.25      1.69 o 
  -2  10   1      302.16      297.01      4.40 o 
  -1  10   1      745.97      777.72      8.35 o 
   0  10   1     1726.62     1812.15     16.93 o 
   1  10   1       58.78       51.44      9.68 o 
   2  10   1       57.43       69.20      4.11 o 
   3  10   1       74.52       76.85      2.58 o 
   4  10   1       66.61       48.27      2.24 o 
   5  10   1       92.91      102.76      2.81 o 
   6  10   1      599.41      598.59      6.99 o 
   7  10   1        0.16       -1.10      1.10 o 
   8  10   1      264.63      258.76      4.28 o 
   9  10   1      123.36      141.93      3.26 o 
  10  10   1       34.75       26.27      1.69 o 
  11  10   1      283.93      294.39      6.50 o 
  12  10   1      319.09      332.94      5.33 o 
  13  10   1       10.13       10.70      1.79 o 
  14  10   1       41.43       30.97      2.13 o 
  15  10   1       54.58       56.92      3.26 o 
 -14  11   1       12.32        7.70      1.62 o 
 -13  11   1        0.05       -0.75      1.44 o 
 -12  11   1      121.63      128.11      3.60 o 
 -11  11   1       75.86       83.22      2.56 o 
 -10  11   1       14.19       12.34      1.30 o 
  -9  11   1      177.97      185.36      3.83 o 
  -8  11   1      774.34      768.11      8.57 o 
  -7  11   1        2.66       -0.11      1.10 o 
  -6  11   1       96.49       99.81      2.92 o 
  -5  11   1      268.81      266.07      4.40 o 
  -4  11   1        6.93        2.23      1.21 o 
  -3  11   1      223.86      221.51      4.06 o 
  -2  11   1      853.92      871.90      9.25 o 
  -1  11   1      173.34      180.36      3.49 o 
   0  11   1        0.64       -0.39      1.20 o 
   1  11   1       33.34       27.57      2.08 o 
   2  11   1       37.98       37.17      2.37 o 
   3  11   1       56.44       52.17      3.86 o 
   4  11   1      265.54      268.41      4.28 o 
   5  11   1       12.25       17.22      1.35 o 
   6  11   1      332.13      284.01      4.51 o 
   7  11   1      628.72      597.58      7.22 o 
   8  11   1      729.10      695.93      8.01 o 
   9  11   1        1.40       -1.35      1.35 o 
  10  11   1      265.99      275.29      4.62 o 
  11  11   1       39.81       52.06      2.81 o 
  12  11   1       50.38       48.32      2.81 o 
  13  11   1      442.40      481.02      6.98 o 
 -12  12   1       12.75       11.56      1.79 o 
 -11  12   1        0.11        0.80      1.44 o 
 -10  12   1      101.81       93.77      3.26 o 
  -9  12   1      135.73      129.95      3.49 o 
  -8  12   1      144.21      136.66      3.49 o 
  -7  12   1        6.84        5.91      1.35 o 
  -6  12   1       25.39       14.27      1.35 o 
  -5  12   1       49.78       51.47      2.87 o 
  -4  12   1       90.55       81.91      2.71 o 
  -3  12   1       22.68       20.32      1.44 o 
  -2  12   1      221.82      210.82      3.83 o 
  -1  12   1      406.60      402.98      5.52 o 
   0  12   1       62.08       54.50      3.33 o 
   1  12   1        0.93       -1.75      1.75 o 
   2  12   1       17.37       15.05      1.47 o 
   3  12   1        4.75        1.76      1.21 o 
   4  12   1       15.22       12.03      1.35 o 
   5  12   1       45.72       35.40      2.95 o 
   6  12   1       12.34        8.87      1.35 o 
   7  12   1        8.33        7.99      1.35 o 
   8  12   1        0.17        0.20      1.35 o 
   9  12   1       11.30       12.16      1.55 o 
  10  12   1        1.21       -0.25      1.44 o 
  11  12   1        0.23        1.04      1.83 o 
  12  12   1        4.58        5.86      3.52 o 
 -10  13   1        0.96        0.00      1.66 o 
  -9  13   1       14.02        6.71      1.83 o 
  -8  13   1       98.93      104.47      4.15 o 
  -7  13   1       24.34       12.09      1.83 o 
  -6  13   1      219.98      251.49      5.59 o 
  -5  13   1      125.19      139.63      3.49 o 
  -4  13   1        7.29        4.69      1.35 o 
  -3  13   1        8.52        5.08      1.35 o 
  -2  13   1       84.56       98.49      3.15 o 
  -1  13   1      156.01      157.34      3.49 o 
   0  13   1      199.90      206.24      3.94 o 
   1  13   1      108.15      117.95      3.61 o 
   2  13   1        7.81        5.08      1.57 o 
   3  13   1      112.57      123.94      3.39 o 
   4  13   1       36.33       45.59      2.71 o 
   5  13   1        0.02       -0.78      1.35 o 
   6  13   1        2.02       -0.20      1.35 o 
   7  13   1        5.25        6.77      1.44 o 
   8  13   1       24.65       27.63      1.90 o 
   9  13   1       21.14       19.94      2.93 o 
  -7  14   1       54.74       53.11      3.73 o 
  -6  14   1       64.89       68.62      3.73 o 
  -5  14   1        8.41        5.21      1.83 o 
  -4  14   1      275.70      299.09      6.22 o 
  -3  14   1       39.44       45.16      3.32 o 
  -2  14   1       24.09       21.11      2.07 o 
  -1  14   1       75.32       87.03      6.74 o 
   0  14   1      189.00      224.06      5.39 o 
   1  14   1        0.41       -1.66      1.66 o 
   2  14   1       31.43       27.76      5.86 o 
   3  14   1       31.19       35.91      5.57 o 
   4  14   1       46.83       44.96      3.32 o 
   5  14   1       31.98       31.18      2.49 o 
   6  14   1      159.87      165.37      7.04 o 
 -21   0   2        1.94        0.59      2.93 o 
 -20   0   2       13.78       13.49      2.93 o 
 -19   0   2      612.87      647.42     13.49 o 
 -18   0   2        6.63        4.11      1.66 o 
 -17   0   2       84.46       72.35      3.24 o 
 -16   0   2      263.46      265.93      4.92 o 
 -15   0   2       13.84       10.63      1.47 o 
 -14   0   2     1752.60     1745.99     19.48 o 
 -13   0   2     1580.19     1556.21     14.32 o 
 -12   0   2      779.57      788.75      7.00 o 
 -11   0   2     1788.31     1833.18     14.79 o 
 -10   0   2     5214.74     5340.81     48.26 o 
  -9   0   2        1.76        1.29      0.44 o 
  -8   0   2     2847.77     2825.84     25.92 o 
  -7   0   2      622.64      599.03      5.34 o 
  -6   0   2      345.80      384.46      4.91 o 
  -5   0   2     1421.87     1422.74     11.15 o 
  -4   0   2     6652.10     6407.39    121.39 o 
  -3   0   2    24736.92    24017.78    467.98 o 
  -2   0   2     4363.94     4396.34     54.73 o 
  -1   0   2      711.55      637.07      8.58 o 
   0   0   2      312.58      285.73      7.57 o 
   1   0   2     1197.01     1202.60     23.13 o 
   2   0   2     2647.25     2464.66     31.01 o 
   3   0   2        8.97       17.51      1.38 o 
   4   0   2     5635.27     5783.58     71.60 o 
   5   0   2      599.56      471.10      3.86 o 
   6   0   2     3223.66     3379.76     24.07 o 
   7   0   2      492.84      435.11      4.87 o 
   8   0   2      420.79      371.81      4.46 o 
   9   0   2      670.57      682.76      7.35 o 
  10   0   2     1346.90     1311.67     13.05 o 
  11   0   2      498.00      501.37      7.62 o 
  12   0   2      218.69      174.37      5.86 o 
  13   0   2      204.77      253.87      5.17 o 
  14   0   2      660.74      525.27      8.08 o 
  15   0   2       83.31       88.85      3.73 o 
  16   0   2      136.78      133.71      4.98 o 
  17   0   2      151.41      146.17      4.69 o 
  18   0   2       20.15       14.04      2.35 o 
  19   0   2       56.95       54.37      3.73 o 
  20   0   2      270.43      297.13      6.83 o 
 -21   1   2       85.72       91.94      4.15 o 
 -20   1   2       12.58       13.33      2.35 o 
 -19   1   2       75.53       81.69      3.92 o 
 -18   1   2      141.09      147.28      2.91 o 
 -17   1   2      236.13      252.89      3.21 o 
 -16   1   2      432.12      441.23      5.30 o 
 -15   1   2      105.93       95.98      2.02 o 
 -14   1   2        0.20       -0.99      0.99 o 
 -13   1   2       73.83       65.44      2.80 o 
 -12   1   2     2043.85     2101.13     17.57 o 
 -11   1   2       72.26       56.22      1.80 o 
 -10   1   2      205.99      203.49      2.13 o 
  -9   1   2      664.54      657.87      5.23 o 
  -8   1   2      496.47      490.89      3.57 o 
  -7   1   2        2.55        1.34      0.44 o 
  -6   1   2      756.42      743.65      4.15 o 
  -5   1   2      304.89      278.85      4.55 o 
  -4   1   2     4045.40     4053.02     32.76 o 
  -3   1   2       73.21       66.97      2.38 o 
  -2   1   2    60818.86    58643.52   1996.23 o 
  -1   1   2      154.77      177.33      3.31 o 
   0   1   2      218.75      212.02      5.77 o 
   1   1   2      529.84      454.91      5.42 o 
   2   1   2        0.35       -0.02      0.66 o 
   3   1   2     4120.97     4046.38     34.15 o 
   4   1   2      606.41      542.67      5.15 o 
   5   1   2     2150.62     2290.64     14.22 o 
   6   1   2     7830.55     8305.70     45.90 o 
   7   1   2        1.96        0.23      0.52 o 
   8   1   2       44.32       39.82      1.31 o 
   9   1   2     1107.00     1137.71      8.68 o 
  10   1   2       85.87       82.42      2.05 o 
  11   1   2       25.34       24.33      1.52 o 
  12   1   2      291.02      317.90      3.95 o 
  13   1   2       86.59       58.73      2.05 o 
  14   1   2      100.00       85.25      2.41 o 
  15   1   2       73.59       67.24      2.35 o 
  16   1   2      153.08      161.63      3.29 o 
  17   1   2        0.39       -1.17      1.17 o 
  18   1   2        0.23       -0.93      1.37 o 
  19   1   2      122.24      132.28      3.36 o 
  20   1   2       19.72       14.60      1.82 o 
 -21   2   2        0.12       -2.07      2.07 o 
 -20   2   2       64.05       63.00      3.15 o 
 -19   2   2       17.69       14.96      1.79 o 
 -18   2   2       37.09       33.79      2.20 o 
 -17   2   2       83.61       80.42      2.17 o 
 -16   2   2        1.07       -0.92      0.92 o 
 -15   2   2      404.70      398.08      3.96 o 
 -14   2   2      394.94      412.68      3.68 o 
 -13   2   2       21.94       22.47      1.37 o 
 -12   2   2      227.96      222.80      2.87 o 
 -11   2   2      168.93      172.35      2.17 o 
 -10   2   2      802.20      827.69      6.13 o 
  -9   2   2      410.95      396.55      3.48 o 
  -8   2   2      157.81      183.55      2.02 o 
  -7   2   2      361.97      358.91      2.59 o 
  -6   2   2      775.58      796.44      4.94 o 
  -5   2   2     1577.86     1565.40      9.10 o 
  -4   2   2     6076.97     6431.50     58.83 o 
  -3   2   2      314.39      319.13      4.27 o 
  -2   2   2     1534.91     1485.11     16.63 o 
  -1   2   2      540.13      617.34     17.79 o 
   0   2   2     3462.19     3229.74     52.33 o 
   1   2   2      134.56      145.44      5.39 o 
   2   2   2      677.16      709.41     10.00 o 
   3   2   2       38.92       50.21      2.41 o 
   4   2   2      254.05      275.21      2.23 o 
   5   2   2      211.10      212.40      3.11 o 
   6   2   2      950.84      979.10      6.46 o 
   7   2   2       10.75        9.58      0.77 o 
   8   2   2        0.20       -0.35      0.52 o 
   9   2   2      194.61      187.50      2.36 o 
  10   2   2       47.88       42.80      2.46 o 
  11   2   2        0.18       -1.17      1.19 o 
  12   2   2        0.76        0.88      0.88 o 
  13   2   2       13.79       11.77      1.17 o 
  14   2   2      204.44      173.20      3.23 o 
  15   2   2       43.86       43.16      2.26 o 
  16   2   2       16.74       13.08      1.47 o 
  17   2   2        1.17        1.53      1.30 o 
  18   2   2       80.69       96.00      2.93 o 
  19   2   2       18.60       10.65      1.67 o 
  20   2   2       26.80       26.72      2.32 o 
 -21   3   2       94.01       98.91      3.60 o 
 -20   3   2       16.46       13.46      1.79 o 
 -19   3   2       17.20       17.33      1.79 o 
 -18   3   2       53.13       53.84      2.26 o 
 -17   3   2        0.18       -1.26      1.44 o 
 -16   3   2      620.17      630.54      5.76 o 
 -15   3   2       25.05       19.07      1.01 o 
 -14   3   2      412.07      409.16      4.06 o 
 -13   3   2       15.44       15.50      0.92 o 
 -12   3   2       45.58       33.38      1.45 o 
 -11   3   2       33.36       36.61      1.36 o 
 -10   3   2     1146.87     1166.75      8.85 o 
  -9   3   2      387.65      358.85      3.34 o 
  -8   3   2       42.28       59.68      1.28 o 
  -7   3   2      695.15      689.81      5.38 o 
  -6   3   2     2055.26     2130.57     12.33 o 
  -5   3   2       21.24       16.99      0.58 o 
  -4   3   2      163.21      175.09      1.66 o 
  -3   3   2        8.54       17.38      2.16 o 
  -2   3   2      792.82      881.34      8.83 o 
  -1   3   2        2.15        6.25      0.59 o 
   0   3   2      222.94      269.68      3.34 o 
   1   3   2      583.36      606.45      7.87 o 
   2   3   2     1589.85     1713.73     16.72 o 
   3   3   2      113.04      121.17      3.39 o 
   4   3   2      663.33      594.15      4.51 o 
   5   3   2       81.19       72.91      2.67 o 
   6   3   2     1093.40     1071.56      7.74 o 
   7   3   2      550.46      569.20      5.34 o 
   8   3   2       72.92       59.31      1.76 o 
   9   3   2      989.79      962.72      9.40 o 
  10   3   2     1260.72     1204.71      9.26 o 
  11   3   2      517.16      500.22      4.71 o 
  12   3   2        6.96        4.95      0.98 o 
  13   3   2       13.73       17.17      1.30 o 
  14   3   2        0.01       -1.17      1.17 o 
  15   3   2      192.42      194.47      3.44 o 
  16   3   2       77.76       68.96      2.48 o 
  17   3   2       33.43       25.14      2.23 o 
  18   3   2       40.03       33.96      2.92 o 
  19   3   2       70.79       60.03      3.96 o 
 -21   4   2        5.62        3.52      2.93 o 
 -20   4   2      140.10      152.65      3.94 o 
 -19   4   2      159.03      173.52      4.17 o 
 -18   4   2        3.54        2.78      1.23 o 
 -17   4   2        9.21        7.59      1.23 o 
 -16   4   2      754.31      785.84      8.55 o 
 -15   4   2        0.21       -0.24      0.92 o 
 -14   4   2     1698.85     1729.41     15.72 o 
 -13   4   2      501.89      490.54      4.42 o 
 -12   4   2        2.13        2.08      0.70 o 
 -11   4   2     1084.29     1099.97      8.55 o 
 -10   4   2      458.82      445.80      4.29 o 
  -9   4   2      280.46      294.19      3.13 o 
  -8   4   2      481.28      488.08      4.61 o 
  -7   4   2      256.31      331.26      3.36 o 
  -6   4   2      679.99      814.28      6.67 o 
  -5   4   2      295.69      331.14      2.55 o 
  -4   4   2      398.80      341.09      2.51 o 
  -3   4   2        0.04        0.12      0.28 o 
  -2   4   2       17.47       24.00      1.47 o 
  -1   4   2       60.89       39.96      1.76 o 
   0   4   2     3874.67     4229.11     43.54 o 
   1   4   2       57.19       44.91      1.66 o 
   2   4   2      402.87      313.90      2.75 o 
   3   4   2       99.06       66.02      1.52 o 
   4   4   2      296.97      360.44      3.26 o 
   5   4   2     1526.60     1518.40     13.00 o 
   6   4   2      663.33      689.69      6.42 o 
   7   4   2      286.10      266.09      3.19 o 
   8   4   2     1964.01     1896.61     21.27 o 
   9   4   2     1533.55     1472.42     14.57 o 
  10   4   2     2345.20     2280.55     18.69 o 
  11   4   2        0.53       -1.02      1.14 o 
  12   4   2      395.73      376.83      4.54 o 
  13   4   2       96.06      105.85      3.05 o 
  14   4   2      580.98      579.79      7.22 o 
  15   4   2      429.09      439.40      6.20 o 
  16   4   2        0.01        0.32      1.55 o 
  17   4   2      621.32      673.48      8.57 o 
  18   4   2      951.35     1030.84     11.72 o 
  19   4   2        4.63        4.35      1.79 o 
 -20   5   2       77.28       81.02      3.75 o 
 -19   5   2        0.08       -0.32      1.55 o 
 -18   5   2        3.12        2.39      1.44 o 
 -17   5   2        3.49        1.42      1.23 o 
 -16   5   2      198.26      198.72      3.44 o 
 -15   5   2       15.69       10.07      1.23 o 
 -14   5   2       30.85       24.75      1.42 o 
 -13   5   2      290.75      284.95      4.74 o 
 -12   5   2      270.72      274.32      3.50 o 
 -11   5   2       50.45       48.44      1.82 o 
 -10   5   2       25.84       22.06      1.27 o 
  -9   5   2        3.53        3.78      0.77 o 
  -8   5   2      499.45      494.97      4.61 o 
  -7   5   2      204.92      234.50      2.77 o 
  -6   5   2      505.43      566.97      5.05 o 
  -5   5   2     1478.41     1509.40     11.58 o 
  -4   5   2       83.37       84.57      1.53 o 
  -3   5   2        6.72        9.85      0.59 o 
  -2   5   2     1196.64     1241.43      9.45 o 
  -1   5   2       20.49       14.85      0.75 o 
   0   5   2       35.15       19.90      0.72 o 
   1   5   2     3302.48     3618.72     23.66 o 
   2   5   2     4590.88     5354.74     31.27 o 
   3   5   2        4.57        6.78      0.62 o 
   4   5   2      489.10      422.79      3.68 o 
   5   5   2      556.72      550.12      5.32 o 
   6   5   2      198.59      201.66      2.74 o 
   7   5   2      235.69      251.20      7.98 o 
   8   5   2      771.55      739.04      7.43 o 
   9   5   2     2882.55     2805.49     24.59 o 
  10   5   2     1728.26     1729.52     21.96 o 
  11   5   2        1.58       -0.63      1.00 o 
  12   5   2      119.38      123.42      2.70 o 
  13   5   2      811.45      820.59      9.25 o 
  14   5   2       35.10       23.78      2.14 o 
  15   5   2      200.16      210.08      4.17 o 
  16   5   2      475.76      483.85      6.75 o 
  17   5   2       26.30       21.05      2.13 o 
  18   5   2        2.20        2.83      1.79 o 
 -19   6   2       58.39       64.66      3.15 o 
 -18   6   2        7.88        3.32      1.69 o 
 -17   6   2       22.31       17.71      1.86 o 
 -16   6   2        0.00       -0.50      1.07 o 
 -15   6   2        6.19        3.92      1.23 o 
 -14   6   2      658.81      679.87      6.73 o 
 -13   6   2        9.07        5.17      1.07 o 
 -12   6   2       93.82       82.82      2.26 o 
 -11   6   2        0.50       -0.73      0.88 o 
 -10   6   2       47.39       50.01      2.71 o 
  -9   6   2       48.32       41.52      1.67 o 
  -8   6   2       35.44       42.29      1.67 o 
  -7   6   2      139.42      145.30      2.26 o 
  -6   6   2      128.00      149.59      2.26 o 
  -5   6   2      215.62      224.72      2.70 o 
  -4   6   2       49.80       38.20      1.44 o 
  -3   6   2      152.15      153.33      2.84 o 
  -2   6   2       58.65       50.25      1.44 o 
  -1   6   2      155.44      149.25      2.24 o 
   0   6   2       12.85       12.79      0.80 o 
   1   6   2        1.92       -0.68      0.68 o 
   2   6   2      113.48      141.15      2.08 o 
   3   6   2      544.87      602.58      6.08 o 
   4   6   2      278.47      297.38      5.33 o 
   5   6   2        1.52        1.21      1.61 o 
   6   6   2      124.03      120.36      2.31 o 
   7   6   2       18.78        9.69      2.29 o 
   8   6   2       92.56       68.07      9.82 o 
   9   6   2      840.62      820.49      8.32 o 
  10   6   2     1260.94     1308.01     12.39 o 
  11   6   2       12.90        8.81      1.06 o 
  12   6   2       70.24       66.96      2.35 o 
  13   6   2        5.03        2.93      1.35 o 
  14   6   2      176.52      173.17      3.83 o 
  15   6   2       70.28       68.87      3.05 o 
  16   6   2       42.11       34.92      2.97 o 
  17   6   2      187.67      226.71      4.85 o 
  18   6   2       97.50      112.04      3.83 o 
 -19   7   2       58.35       68.05      4.15 o 
 -18   7   2       38.34       34.64      2.13 o 
 -17   7   2      170.97      173.22      4.06 o 
 -16   7   2      154.40      161.28      3.21 o 
 -15   7   2        9.25        7.57      1.23 o 
 -14   7   2      320.91      317.71      4.23 o 
 -13   7   2      871.94      885.20      8.63 o 
 -12   7   2      395.40      390.27      4.61 o 
 -11   7   2      822.16      789.38      7.32 o 
 -10   7   2       80.15       65.53      2.02 o 
  -9   7   2      146.73      168.23      2.77 o 
  -8   7   2      246.67      251.32      3.21 o 
  -7   7   2      112.94      115.85      2.45 o 
  -6   7   2       50.19       37.19      2.29 o 
  -5   7   2      213.27      222.54      3.26 o 
  -4   7   2      100.58      110.78      2.48 o 
  -3   7   2      793.21      799.60      7.90 o 
  -2   7   2     1130.21     1167.25     10.94 o 
  -1   7   2      496.59      531.11      5.64 o 
   0   7   2     1062.18     1140.95     10.72 o 
   1   7   2      362.81      383.81      3.98 o 
   2   7   2       29.94       28.41      3.39 o 
   3   7   2      240.95      235.71      3.26 o 
   4   7   2      606.56      587.55      6.08 o 
   5   7   2       82.13       76.34      2.13 o 
   6   7   2      392.05      364.37      4.48 o 
   7   7   2      224.53      227.59      3.86 o 
   8   7   2      284.52      261.11      5.25 o 
   9   7   2      139.17      124.42      2.75 o 
  10   7   2      237.96      239.67      4.66 o 
  11   7   2        3.82        2.77      1.10 o 
  12   7   2       18.06       17.86      1.37 o 
  13   7   2       33.64       32.68      3.14 o 
  14   7   2      115.88      116.12      3.39 o 
  15   7   2       26.63       26.16      1.97 o 
  16   7   2       24.37       19.50      2.03 o 
  17   7   2      163.37      178.12      5.35 o 
 -18   8   2        0.07       -1.56      1.83 o 
 -17   8   2       93.73      115.20      3.60 o 
 -16   8   2      293.02      306.04      5.18 o 
 -15   8   2       10.29        9.55      1.37 o 
 -14   8   2        9.47        9.39      1.30 o 
 -13   8   2      198.49      213.58      3.50 o 
 -12   8   2      261.61      258.97      3.73 o 
 -11   8   2      195.72      171.09      3.14 o 
 -10   8   2     1178.20     1137.63      9.89 o 
  -9   8   2      172.92      154.53      2.85 o 
  -8   8   2      135.47      138.57      2.71 o 
  -7   8   2      434.02      427.06      4.61 o 
  -6   8   2      171.81      165.61      3.15 o 
  -5   8   2     1118.77     1178.78     12.17 o 
  -4   8   2     1761.35     1859.10     16.81 o 
  -3   8   2       30.08       29.47      1.44 o 
  -2   8   2      490.97      493.14      5.64 o 
  -1   8   2       59.14       57.70      3.79 o 
   0   8   2      106.38      121.77      3.81 o 
   1   8   2      437.93      420.29      4.96 o 
   2   8   2      779.35      829.17      8.35 o 
   3   8   2       66.06       88.46      2.32 o 
   4   8   2      279.39      252.81      3.69 o 
   5   8   2      551.22      571.82     12.57 o 
   6   8   2      244.56      226.86      3.89 o 
   7   8   2        0.23       -1.01      1.01 o 
   8   8   2     1302.86     1284.67     12.29 o 
   9   8   2       49.89       52.27      2.32 o 
  10   8   2       18.73       17.72      4.49 o 
  11   8   2      198.63      198.10     13.93 o 
  12   8   2       43.69       44.61      2.58 o 
  13   8   2       16.29       12.43      1.79 o 
  14   8   2       37.53       28.11      1.97 o 
  15   8   2        4.72        0.72      1.55 o 
  16   8   2       24.71       18.89      1.97 o 
 -17   9   2      123.11      130.45      5.86 o 
 -16   9   2        1.42       -0.46      1.83 o 
 -15   9   2        1.23       -0.96      1.23 o 
 -14   9   2       26.74       16.66      1.42 o 
 -13   9   2      175.08      170.13      3.14 o 
 -12   9   2      139.31      146.90      3.05 o 
 -11   9   2      138.55      141.70      2.85 o 
 -10   9   2        0.82       -0.50      1.07 o 
  -9   9   2       77.01       81.28      2.26 o 
  -8   9   2      540.07      536.69      5.49 o 
  -7   9   2        0.00       -0.93      0.93 o 
  -6   9   2      769.46      781.31      8.35 o 
  -5   9   2       63.13       56.12      3.41 o 
  -4   9   2        2.64       -1.76      1.76 o 
  -3   9   2     2569.86     2608.61     23.25 o 
  -2   9   2     2261.76     2307.92     18.10 o 
  -1   9   2      172.95      181.85      7.10 o 
   0   9   2     1265.79     1310.86     20.97 o 
   1   9   2        1.14        1.93      1.41 o 
   2   9   2      168.88      171.90     11.87 o 
   3   9   2      426.17      444.36      5.40 o 
   4   9   2       99.87      105.04      2.67 o 
   5   9   2      871.57      777.80      8.22 o 
   6   9   2      758.74      688.91      7.54 o 
   7   9   2      184.88      182.35      3.35 o 
   8   9   2       44.01       32.84      2.63 o 
   9   9   2       53.43       59.05      2.32 o 
  10   9   2      107.69      105.42      4.94 o 
  11   9   2       10.87        7.97      1.83 o 
  12   9   2      153.82      151.16      3.83 o 
  13   9   2      126.22      129.81      3.96 o 
  14   9   2       39.52       28.39      2.15 o 
  15   9   2      271.65      296.61      6.05 o 
 -16  10   2       14.41       11.76      2.07 o 
 -15  10   2       16.37       10.22      2.07 o 
 -14  10   2       92.81       97.64      4.15 o 
 -13  10   2      127.05      130.13      2.97 o 
 -12  10   2       72.40       67.56      2.48 o 
 -11  10   2        3.57        1.26      1.07 o 
 -10  10   2      264.64      251.59      3.89 o 
  -9  10   2      134.82      130.21      2.85 o 
  -8  10   2       37.44       32.24      2.20 o 
  -7  10   2       30.19       22.21      1.44 o 
  -6  10   2      130.79      124.75      2.92 o 
  -5  10   2      251.91      256.72      4.06 o 
  -4  10   2       22.42       15.29      1.35 o 
  -3  10   2      426.33      438.02      4.91 o 
  -2  10   2     1079.24     1093.60     10.93 o 
  -1  10   2       14.22        9.53      2.93 o 
   0  10   2       86.86      118.66      3.51 o 
   1  10   2       88.05       81.78      2.58 o 
   2  10   2       79.83       67.36      2.47 o 
   3  10   2      240.79      219.47      3.69 o 
   4  10   2        2.55        2.29      1.26 o 
   5  10   2        5.47        4.53      1.10 o 
   6  10   2       16.63       12.58      1.21 o 
   7  10   2       56.29       44.95      2.32 o 
   8  10   2       16.17       16.25      1.70 o 
   9  10   2       18.56       12.45      1.83 o 
  10  10   2       62.31       57.79      5.31 o 
  11  10   2      180.28      187.09      4.98 o 
  12  10   2        0.03        0.20      1.83 o 
  13  10   2       53.63       66.58      3.26 o 
  14  10   2       20.89       19.79      1.97 o 
 -14  11   2       59.45       66.41      3.92 o 
 -13  11   2        3.16        0.59      1.66 o 
 -12  11   2       21.53       10.96      1.55 o 
 -11  11   2        0.04       -1.07      1.07 o 
 -10  11   2       13.42       14.67      1.37 o 
  -9  11   2      127.24      113.72      2.85 o 
  -8  11   2        1.25       -0.77      1.07 o 
  -7  11   2       31.51       25.13      1.55 o 
  -6  11   2       37.45       37.07      2.33 o 
  -5  11   2       13.54       12.63      1.17 o 
  -4  11   2       75.26       74.73      2.58 o 
  -3  11   2        7.24        4.69      1.21 o 
  -2  11   2      109.42      109.65      3.73 o 
  -1  11   2      180.99      186.23      3.60 o 
   0  11   2       13.95        9.78      1.21 o 
   1  11   2       56.82       57.56      2.47 o 
   2  11   2        1.65       -0.11      1.13 o 
   3  11   2        0.99        0.75      1.10 o 
   4  11   2       53.61       64.86      2.58 o 
   5  11   2      114.09       95.97      2.81 o 
   6  11   2        0.29       -0.29      1.21 o 
   7  11   2       73.14       79.69      3.51 o 
   8  11   2       38.82       36.28      2.67 o 
   9  11   2       10.23        5.63      2.35 o 
  10  11   2      233.15      248.07      5.81 o 
  11  11   2        0.00       -0.26      2.93 o 
  12  11   2        5.88        4.69      2.07 o 
  13  11   2        0.57        0.59      2.93 o 
 -12  12   2       11.61        9.88      1.69 o 
 -11  12   2       48.35       46.14      3.05 o 
 -10  12   2      127.68      141.48      3.14 o 
  -9  12   2        0.73       -1.07      1.07 o 
  -8  12   2        3.52        2.20      1.17 o 
  -7  12   2       76.27       77.89      2.92 o 
  -6  12   2        2.55        0.59      1.21 o 
  -5  12   2       10.70        7.91      1.35 o 
  -4  12   2       21.38       12.47      1.83 o 
  -3  12   2        8.45        0.88      1.73 o 
  -2  12   2      380.78      393.66      5.50 o 
  -1  12   2      847.67      925.29     10.34 o 
   0  12   2      185.11      192.77      3.69 o 
   1  12   2        9.38        4.69      1.80 o 
   2  12   2       13.45       13.57      1.50 o 
   3  12   2        0.05       -1.21      1.21 o 
   4  12   2      122.73      107.37      2.92 o 
   5  12   2       47.99       49.85      3.32 o 
   6  12   2       63.50       67.80      3.51 o 
   7  12   2       18.73       19.96      2.07 o 
   8  12   2       67.42       72.69      4.40 o 
   9  12   2       49.47       52.47      3.51 o 
  10  12   2        0.84       -0.46      1.83 o 
  11  12   2       64.72       57.93      3.92 o 
 -10  13   2        1.90        1.30      1.83 o 
  -9  13   2       21.86       13.33      2.35 o 
  -8  13   2      111.94      115.54      4.15 o 
  -7  13   2        6.89        3.65      1.83 o 
  -6  13   2      201.75      208.61      9.38 o 
  -5  13   2      262.32      278.06      4.62 o 
  -4  13   2        0.14       -1.21      1.21 o 
  -3  13   2      265.34      277.42      4.62 o 
  -2  13   2       41.80       45.23      2.58 o 
  -1  13   2        8.75        7.58      1.44 o 
   0  13   2       50.48       54.67      2.58 o 
   1  13   2       62.48       78.59      3.73 o 
   2  13   2        9.60       11.82      2.93 o 
   3  13   2        0.25        0.29      2.05 o 
   4  13   2       91.95      111.47      4.15 o 
   5  13   2        8.16        7.42      1.83 o 
   6  13   2       16.16       11.27      2.07 o 
   7  13   2      327.41      346.91      7.05 o 
   8  13   2       32.83       26.14      2.93 o 
  -6  14   2       16.37       17.18      2.25 o 
  -5  14   2       18.79       15.55      2.07 o 
  -4  14   2        0.67       -1.66      1.66 o 
  -3  14   2       70.58       70.42      3.73 o 
  -2  14   2        6.17        7.33      2.07 o 
  -1  14   2       12.31       13.01      2.07 o 
   0  14   2        0.77        0.29      1.66 o 
   1  14   2        0.20       -0.59      1.76 o 
   2  14   2       11.80        8.50      2.07 o 
   3  14   2        0.25       -1.66      1.66 o 
   4  14   2        2.05        0.52      1.83 o 
   5  14   2       10.29       10.52      2.93 o 
 -21   1   3       20.67       16.03      2.49 o 
 -20   1   3        8.41        5.86      2.07 o 
 -19   1   3        1.23        1.82      1.83 o 
 -18   1   3      141.04      136.22      4.34 o 
 -17   1   3       40.81       41.95      3.32 o 
 -16   1   3       10.24        6.45      1.66 o 
 -15   1   3      172.89      165.96      4.15 o 
 -14   1   3      262.95      258.28      4.06 o 
 -13   1   3       82.54       78.32      2.37 o 
 -12   1   3      102.40       99.74      2.47 o 
 -11   1   3        7.20        4.58      0.88 o 
 -10   1   3      388.43      389.81      4.23 o 
  -9   1   3      172.11      159.02      2.09 o 
  -8   1   3       90.32      108.23      1.54 o 
  -7   1   3     1884.79     1981.66     11.03 o 
  -6   1   3      640.05      609.41      5.55 o 
  -5   1   3      813.89      882.54      9.46 o 
  -4   1   3     1897.82     1982.86     19.82 o 
  -3   1   3      737.59      724.85     11.20 o 
  -2   1   3      224.19      220.87      4.81 o 
  -1   1   3        5.62       11.43      1.39 o 
   0   1   3       61.67       76.94      2.79 o 
   1   1   3      144.30      163.89      4.03 o 
   2   1   3        0.05       -1.19      1.21 o 
   3   1   3       17.47       10.10      1.39 o 
   4   1   3      316.70      372.36      4.74 o 
   5   1   3      116.14      116.50      5.08 o 
   6   1   3     1421.97     1428.99      9.96 o 
   7   1   3       18.46       11.64      1.02 o 
   8   1   3      204.90      207.46      4.97 o 
   9   1   3        0.21       -0.13      1.16 o 
  10   1   3      114.03       96.26      3.29 o 
  11   1   3      332.55      339.56      4.03 o 
  12   1   3        6.27        1.93      1.00 o 
  13   1   3       46.63       36.51      2.05 o 
  14   1   3       89.26       86.47      2.64 o 
  15   1   3       46.86       34.77      2.71 o 
  16   1   3       28.92       19.13      1.59 o 
  17   1   3        1.43       -0.16      1.30 o 
  18   1   3       69.61       82.46      2.93 o 
  19   1   3       34.01       29.76      1.89 o 
 -21   2   3       16.73       17.61      2.49 o 
 -20   2   3      263.19      272.11      6.22 o 
 -19   2   3        2.63        0.85      1.83 o 
 -18   2   3        9.48        5.28      2.07 o 
 -17   2   3        6.12        1.47      1.66 o 
 -16   2   3        1.07        0.59      1.66 o 
 -15   2   3      707.97      727.26      7.23 o 
 -14   2   3     1012.17     1001.39      9.15 o 
 -13   2   3       73.96       68.53      2.20 o 
 -12   2   3        9.15       11.22      1.00 o 
 -11   2   3     1810.60     1805.40     14.88 o 
 -10   2   3      534.16      535.11      5.26 o 
  -9   2   3      110.15      114.12      2.36 o 
  -8   2   3      331.55      310.16      3.69 o 
  -7   2   3       17.12        6.08      0.91 o 
  -6   2   3      447.24      465.16      5.15 o 
  -5   2   3        0.15        0.55      1.19 o 
  -4   2   3       49.82       39.68      2.35 o 
  -3   2   3     1427.39     1431.53     15.98 o 
  -2   2   3       50.88       85.32      3.04 o 
  -1   2   3      321.50      312.14     11.23 o 
   0   2   3        5.81       14.96      1.63 o 
   1   2   3      238.89      285.34      7.62 o 
   2   2   3      390.60      365.84      5.83 o 
   3   2   3       91.68       86.48      3.93 o 
   4   2   3     1909.74     1972.55     22.13 o 
   5   2   3     1167.92     1150.79     13.39 o 
   6   2   3      713.42      768.36      8.02 o 
   7   2   3      707.23      693.50      5.36 o 
   8   2   3     1526.15     1398.90     10.14 o 
   9   2   3      106.91      100.73      1.93 o 
  10   2   3      879.24      882.40     10.16 o 
  11   2   3      195.77      188.41      2.72 o 
  12   2   3      248.11      188.01      3.07 o 
  13   2   3      342.33      338.79      4.32 o 
  14   2   3      125.13      141.40      2.93 o 
  15   2   3        0.09       -1.03      1.17 o 
  16   2   3      170.27      190.04      3.59 o 
  17   2   3      138.68      121.29      3.14 o 
  18   2   3       73.11       76.51      2.93 o 
  19   2   3       24.73       23.04      1.89 o 
 -21   3   3      114.15      120.32      4.76 o 
 -20   3   3       18.54       14.79      2.25 o 
 -19   3   3       10.35        8.50      2.07 o 
 -18   3   3      617.48      639.96      7.90 o 
 -17   3   3        1.24        1.17      1.35 o 
 -16   3   3      120.40      126.50      3.39 o 
 -15   3   3      202.74      197.36      3.29 o 
 -14   3   3       55.18       47.52      2.37 o 
 -13   3   3      327.09      327.11      4.51 o 
 -12   3   3      769.99      795.65      8.23 o 
 -11   3   3      754.02      724.06      7.45 o 
 -10   3   3       55.79       45.26      2.51 o 
  -9   3   3      173.50      173.01      2.71 o 
  -8   3   3      725.04      718.15      6.01 o 
  -7   3   3     1257.00     1312.03      9.02 o 
  -6   3   3      757.86      743.38      6.01 o 
  -5   3   3      124.64      123.59      2.03 o 
  -4   3   3     1855.48     1940.92     23.06 o 
  -3   3   3     4698.14     4772.28    104.97 o 
  -2   3   3      576.00      615.76     29.91 o 
  -1   3   3      286.57      422.82     24.63 o 
   0   3   3     4471.67     4747.19    166.55 o 
   1   3   3      440.24      533.66     28.74 o 
   2   3   3        0.04        2.15      1.76 o 
   3   3   3     1554.70     1477.00     15.28 o 
   4   3   3       11.30        7.29      0.73 o 
   5   3   3        0.04        0.50      1.11 o 
   6   3   3      880.11      888.26      6.64 o 
   7   3   3      108.71      101.92      3.15 o 
   8   3   3      920.30      943.20      8.09 o 
   9   3   3        0.09       -0.63      1.97 o 
  10   3   3      780.97      765.70      6.50 o 
  11   3   3      601.58      613.01      9.05 o 
  12   3   3      165.53      180.66      3.37 o 
  13   3   3       58.78       58.89      2.04 o 
  14   3   3       59.87       60.48      2.35 o 
  15   3   3      329.85      338.43      4.61 o 
  16   3   3      272.26      288.79      4.47 o 
  17   3   3       14.32       16.06      1.67 o 
  18   3   3      136.25      139.56      3.44 o 
 -20   4   3       34.20       25.82      2.49 o 
 -19   4   3        9.53        4.98      2.07 o 
 -18   4   3        0.43       -1.35      1.35 o 
 -17   4   3      133.87      138.28      3.72 o 
 -16   4   3        1.81        2.35      1.35 o 
 -15   4   3        9.41        8.29      1.35 o 
 -14   4   3       24.53       17.10      1.35 o 
 -13   4   3       10.37        5.28      1.35 o 
 -12   4   3        9.73        4.63      1.02 o 
 -11   4   3        3.20        0.78      1.02 o 
 -10   4   3       88.62       93.08      2.37 o 
  -9   4   3        0.43       -0.74      0.74 o 
  -8   4   3      440.53      466.42      5.08 o 
  -7   4   3      147.72      138.79      2.30 o 
  -6   4   3        8.71        8.18      0.59 o 
  -5   4   3      243.82      279.22      3.01 o 
  -4   4   3     1250.94     1418.59     21.70 o 
  -3   4   3      892.23      955.42     10.78 o 
  -2   4   3      313.83      354.21      4.56 o 
  -1   4   3      466.86      461.82      5.39 o 
   0   4   3      794.38      897.07     10.26 o 
   1   4   3       34.47       37.31      2.26 o 
   2   4   3      744.62      799.82     11.45 o 
   3   4   3       64.33       71.91      2.84 o 
   4   4   3      158.97      169.98      4.03 o 
   5   4   3       10.44        6.26      1.10 o 
   6   4   3       56.25       65.75      1.52 o 
   7   4   3      387.54      392.42      5.03 o 
   8   4   3       63.56       61.81      5.49 o 
   9   4   3     1216.28     1194.93     10.33 o 
  10   4   3       67.65       60.33      2.71 o 
  11   4   3       34.87       33.83      1.56 o 
  12   4   3      141.83      132.28      2.56 o 
  13   4   3       45.06       42.10      2.37 o 
  14   4   3       70.79       70.76      2.92 o 
  15   4   3        7.42        4.56      1.55 o 
  16   4   3       69.33       75.00      3.05 o 
  17   4   3       35.45       33.00      7.36 o 
  18   4   3        5.86        3.24      1.79 o 
 -20   5   3        2.54       -1.17      2.07 o 
 -19   5   3        2.93        2.05      2.07 o 
 -18   5   3        0.02       -0.98      1.83 o 
 -17   5   3       95.53       92.23      3.77 o 
 -16   5   3      211.11      206.04      5.62 o 
 -15   5   3        2.89        3.32      1.35 o 
 -14   5   3      296.39      290.52      4.51 o 
 -13   5   3       81.98       77.13      2.97 o 
 -12   5   3      401.44      372.59      5.08 o 
 -11   5   3       60.97       47.70      2.13 o 
 -10   5   3       90.07       96.31      3.35 o 
  -9   5   3      663.12      642.81      6.88 o 
  -8   5   3       25.06       33.96      1.79 o 
  -7   5   3       38.38       24.52      1.35 o 
  -6   5   3      997.36     1039.01      9.59 o 
  -5   5   3       70.34       83.01      1.53 o 
  -4   5   3      199.47      177.46      2.12 o 
  -3   5   3       75.56       50.71      1.15 o 
  -2   5   3      438.44      506.09      8.80 o 
  -1   5   3      262.65      256.27      5.28 o 
   0   5   3      110.61       86.79      3.52 o 
   1   5   3      513.22      543.65      8.97 o 
   2   5   3        0.09        0.70      1.17 o 
   3   5   3      371.64      377.50      5.42 o 
   4   5   3      550.05      546.51      4.20 o 
   5   5   3      108.21       95.05      1.97 o 
   6   5   3     1481.21     1445.24     15.43 o 
   7   5   3        0.06        0.40      2.26 o 
   8   5   3      117.92      129.15      3.76 o 
   9   5   3      940.95      966.84     10.29 o 
  10   5   3        8.49        5.85      2.11 o 
  11   5   3      125.46      122.45      2.77 o 
  12   5   3      160.83      161.56      3.07 o 
  13   5   3        7.15        5.29      4.74 o 
  14   5   3       25.31       23.04      6.77 o 
  15   5   3       46.34       41.10      3.47 o 
  16   5   3      125.99      143.58      3.83 o 
  17   5   3        1.53        0.78      1.69 o 
 -19   6   3        3.68        1.47      2.07 o 
 -18   6   3      154.21      153.06      4.98 o 
 -17   6   3      132.62      148.96      4.56 o 
 -16   6   3      335.76      350.68      5.42 o 
 -15   6   3       51.03       50.16      2.71 o 
 -14   6   3      318.76      344.74      5.08 o 
 -13   6   3      113.74      108.80      3.05 o 
 -12   6   3       39.38       32.01      2.54 o 
 -11   6   3      635.45      645.76      7.22 o 
 -10   6   3      387.58      373.28      8.08 o 
  -9   6   3      108.51      115.65      2.71 o 
  -8   6   3      827.23      813.21      8.23 o 
  -7   6   3       43.12       32.56      3.11 o 
  -6   6   3        1.68        0.29      1.04 o 
  -5   6   3      963.54      928.00      8.79 o 
  -4   6   3     1251.10     1269.00     12.02 o 
  -3   6   3       86.67       89.23      1.85 o 
  -2   6   3      370.52      391.17      4.84 o 
  -1   6   3      317.68      338.56      4.79 o 
   0   6   3      594.26      693.43     12.11 o 
   1   6   3      923.53      907.57     11.83 o 
   2   6   3      263.16      239.45      4.91 o 
   3   6   3       37.22       40.25      1.49 o 
   4   6   3      912.76      863.64      9.86 o 
   5   6   3     1121.37     1114.52     12.64 o 
   6   6   3        0.08       -1.47      1.47 o 
   7   6   3     1109.85     1094.98     12.65 o 
   8   6   3     4733.86     4757.29     48.18 o 
   9   6   3      229.44      234.55      9.06 o 
  10   6   3       31.73       23.37      4.04 o 
  11   6   3      221.51      211.45      4.11 o 
  12   6   3        0.24        0.00      1.17 o 
  13   6   3      458.50      469.99      6.42 o 
  14   6   3      624.40      650.35      8.11 o 
  15   6   3       10.21       10.03      1.79 o 
  16   6   3      141.56      143.10      3.94 o 
  17   6   3      245.90      232.45      4.85 o 
 -18   7   3       78.94       86.08      4.15 o 
 -17   7   3       13.31        9.42      2.07 o 
 -16   7   3      167.04      162.83      4.98 o 
 -15   7   3       26.93       22.91      1.79 o 
 -14   7   3      164.76      162.26      3.72 o 
 -13   7   3       70.42       71.78      2.71 o 
 -12   7   3      251.68      258.63      4.74 o 
 -11   7   3       94.20       83.94      2.15 o 
 -10   7   3       28.52       29.85      2.12 o 
  -9   7   3      238.76      242.89      3.83 o 
  -8   7   3      126.39      119.96      2.71 o 
  -7   7   3      344.21      346.33      4.51 o 
  -6   7   3      505.94      545.59      6.08 o 
  -5   7   3      179.76      191.37      5.16 o 
  -4   7   3      829.02      788.12      7.77 o 
  -3   7   3     2255.76     2254.26     19.74 o 
  -2   7   3      169.63      194.08     25.80 o 
  -1   7   3      299.40      309.27      4.76 o 
   0   7   3     1702.41     1754.70     19.28 o 
   1   7   3       93.55       99.69      3.52 o 
   2   7   3      134.79      115.13      4.11 o 
   3   7   3      375.09      387.34      4.56 o 
   4   7   3        0.77       -0.28      1.04 o 
   5   7   3      332.24      311.94     12.02 o 
   6   7   3      542.89      543.80      8.80 o 
   7   7   3       30.64       28.78      5.24 o 
   8   7   3        1.34        2.88      1.40 o 
   9   7   3      128.68      128.53      6.94 o 
  10   7   3        1.97       -0.26      3.72 o 
  11   7   3      145.48      146.42      3.57 o 
  12   7   3      289.93      288.34      4.36 o 
  13   7   3       13.40        4.35      4.16 o 
  14   7   3       51.12       40.98      3.47 o 
  15   7   3      154.26      153.03      4.17 o 
  16   7   3      453.43      475.21      7.09 o 
 -18   8   3        6.14        4.69      2.93 o 
 -17   8   3        9.89        7.92      2.07 o 
 -16   8   3       63.44       59.64      3.73 o 
 -15   8   3      262.03      271.60      5.81 o 
 -14   8   3       43.50       46.40      3.32 o 
 -13   8   3       27.00       19.72      1.69 o 
 -12   8   3      118.64      108.60      3.05 o 
 -11   8   3        5.01        2.35      1.21 o 
 -10   8   3       22.36       20.42      1.12 o 
  -9   8   3        7.46        3.38      0.80 o 
  -8   8   3       10.02        6.61      1.10 o 
  -7   8   3       34.88       36.44      2.13 o 
  -6   8   3      376.51      387.57      4.85 o 
  -5   8   3       89.74       80.97      2.32 o 
  -4   8   3      539.30      560.56      6.20 o 
  -3   8   3       37.26       28.59      3.81 o 
  -2   8   3      187.73      211.70      4.34 o 
  -1   8   3      200.18      206.10      3.92 o 
   0   8   3        8.05        3.81      1.24 o 
   1   8   3        9.68        9.84      1.41 o 
   2   8   3      170.55      175.53      3.26 o 
   3   8   3      141.34      136.28      3.51 o 
   4   8   3       16.26       12.66      1.40 o 
   5   8   3        7.08        0.00      1.24 o 
   6   8   3        3.35        1.51      1.41 o 
   7   8   3       24.90       18.33      1.83 o 
   8   8   3        9.44        6.33      1.41 o 
   9   8   3       83.13       76.95      8.32 o 
  10   8   3        8.50        6.78      1.66 o 
  11   8   3        0.55       -1.44      1.44 o 
  12   8   3      115.58      117.29      4.15 o 
  13   8   3        2.79        0.99      1.55 o 
  14   8   3      110.33      111.76      3.60 o 
  15   8   3       75.54       74.24      4.62 o 
 -17   9   3       16.27       14.07      2.93 o 
 -16   9   3        4.39        3.23      2.64 o 
 -15   9   3        5.67        1.76      2.07 o 
 -14   9   3       49.61       38.78      5.57 o 
 -13   9   3      202.38      188.86      4.98 o 
 -12   9   3      389.00      360.07      6.63 o 
 -11   9   3       14.01       10.13      1.35 o 
 -10   9   3        9.95        7.76      1.49 o 
  -9   9   3      141.75      135.40      2.61 o 
  -8   9   3        2.44       -0.14      1.35 o 
  -7   9   3       73.82       75.36      2.79 o 
  -6   9   3      451.39      455.78      4.65 o 
  -5   9   3      169.23      164.66      2.68 o 
  -4   9   3       17.26       12.34      1.66 o 
  -3   9   3       26.76       23.97      1.83 o 
  -2   9   3      329.86      345.08      9.38 o 
  -1   9   3      419.96      424.89      6.42 o 
   0   9   3       24.07       20.90      1.35 o 
   1   9   3      131.90      135.96      3.85 o 
   2   9   3       25.10       11.73      1.66 o 
   3   9   3       49.64       48.78      2.67 o 
   4   9   3      343.87      305.70      5.48 o 
   5   9   3        0.08       -0.57      1.80 o 
   6   9   3      139.96      138.86      3.92 o 
   7   9   3        4.65        6.74      1.66 o 
   8   9   3       12.37       10.34      1.66 o 
   9   9   3      353.41      349.06      8.21 o 
  10   9   3      146.88      149.14      4.34 o 
  11   9   3       11.20        6.46      6.63 o 
  12   9   3       46.78       41.50     12.33 o 
  13   9   3       56.77       60.49      3.15 o 
  14   9   3        0.66       -1.55      1.55 o 
 -15  10   3      179.89      205.27      6.74 o 
 -14  10   3      422.23      441.31      7.88 o 
 -13  10   3       22.16       19.42      2.64 o 
 -12  10   3        3.29        1.47      2.64 o 
 -11  10   3      107.23       99.82      3.73 o 
 -10  10   3      147.21      136.49      4.40 o 
  -9  10   3       32.37       26.72      2.93 o 
  -8  10   3      122.18      119.70      3.92 o 
  -7  10   3        0.05        0.12      1.55 o 
  -6  10   3       71.28       66.03      2.58 o 
  -5  10   3      129.23      131.96      2.50 o 
  -4  10   3      536.76      553.91      9.06 o 
  -3  10   3       55.82       52.01      2.13 o 
  -2  10   3      239.00      245.40      8.21 o 
  -1  10   3        1.91        2.35      1.35 o 
   0  10   3       12.49       16.01      1.89 o 
   1  10   3      138.40      144.91      3.92 o 
   2  10   3      124.90      141.27      3.92 o 
   3  10   3      107.38       84.91      3.51 o 
   4  10   3      465.67      437.26      7.05 o 
   5  10   3      116.94      124.24      5.79 o 
   6  10   3      119.48      100.68      3.69 o 
   7  10   3       44.51       44.06      3.09 o 
   8  10   3       99.51      102.06      4.40 o 
   9  10   3       42.31       40.93      3.09 o 
  10  10   3       24.29       24.69      5.96 o 
  11  10   3      372.87      389.22      7.25 o 
  12  10   3       15.03       16.55      2.25 o 
  13  10   3       17.24       11.67      1.90 o 
 -14  11   3        0.78       -1.56      1.83 o 
 -13  11   3       35.32       35.47      7.62 o 
 -12  11   3      101.41       96.82      4.15 o 
 -11  11   3       10.28        8.16      2.64 o 
 -10  11   3        1.56       -1.17      1.66 o 
  -9  11   3       16.98       13.14      2.07 o 
  -8  11   3        0.21       -1.66      1.66 o 
  -7  11   3       44.53       44.86      3.32 o 
  -6  11   3      475.40      487.92      7.88 o 
  -5  11   3        4.33       -1.66      1.66 o 
  -4  11   3      341.21      328.11      6.22 o 
  -3  11   3      626.69      634.56      7.56 o 
  -2  11   3      556.95      568.39      7.11 o 
  -1  11   3      140.89      130.56      4.15 o 
   0  11   3      157.77      164.54     12.32 o 
   1  11   3        1.54        1.76      2.35 o 
   2  11   3      304.65      297.62      5.81 o 
   3  11   3        1.70        1.76      1.66 o 
   4  11   3        2.13        0.00      1.76 o 
   5  11   3      184.26      177.12      4.76 o 
   6  11   3       83.12       85.96      8.08 o 
   7  11   3        0.46       -1.66      1.66 o 
   8  11   3        0.16        0.00      2.93 o 
   9  11   3       65.84       64.18      3.51 o 
  10  11   3       20.91       18.30      2.25 o 
  11  11   3       42.70       45.29      3.51 o 
 -12  12   3        1.77        0.33      1.83 o 
 -11  12   3       27.51       23.56      2.64 o 
 -10  12   3       50.63       48.71      3.51 o 
  -9  12   3        0.00       -1.47      2.05 o 
  -8  12   3       51.08       49.40      3.81 o 
  -7  12   3       10.98        9.29      1.83 o 
  -6  12   3        0.09        0.39      1.35 o 
  -5  12   3       34.25       34.69      4.31 o 
  -4  12   3       33.07       23.43      1.69 o 
  -3  12   3      124.76      130.19      4.15 o 
  -2  12   3        5.56        7.67      1.66 o 
  -1  12   3       19.26       17.91      2.35 o 
   0  12   3       12.24        7.13      1.66 o 
   1  12   3        0.64       -1.47      2.05 o 
   2  12   3       50.10       45.03      3.09 o 
   3  12   3        1.32       -1.66      1.66 o 
   4  12   3       77.49       67.44      3.51 o 
   5  12   3       80.06       72.07      3.51 o 
   6  12   3       35.47       22.13      2.25 o 
   7  12   3        0.20       -0.88      1.66 o 
   8  12   3       32.44       35.04      5.28 o 
   9  12   3       61.48       68.94      3.87 o 
  -9  13   3        0.51       -1.35      1.35 o 
  -8  13   3        2.11        1.09      1.44 o 
  -7  13   3        0.02       -1.47      1.66 o 
  -6  13   3       18.89       16.72      2.07 o 
  -5  13   3        0.30       -1.17      1.66 o 
  -4  13   3        0.27       -0.88      1.66 o 
  -3  13   3        3.44        2.93      1.66 o 
  -2  13   3       13.24       16.17      2.07 o 
  -1  13   3        0.05        0.00      1.66 o 
   0  13   3        8.59        7.49      1.83 o 
   1  13   3       33.54       31.08      2.49 o 
   2  13   3        0.27       -1.66      1.66 o 
   3  13   3       19.03       18.26      2.07 o 
   4  13   3        1.47        1.43      1.83 o 
   5  13   3      112.10      122.92      4.34 o 
   6  13   3       82.42       81.14      3.92 o 
   7  13   3       34.88       29.76      2.49 o 
  -4  14   3       69.29       78.49      4.98 o 
  -3  14   3      149.99      150.87      5.17 o 
  -2  14   3      489.93      492.05      8.71 o 
  -1  14   3      311.63      330.80      7.05 o 
   0  14   3       29.36       26.84      2.49 o 
   1  14   3      128.88      125.38      9.38 o 
   2  14   3       56.65       58.17      7.04 o 
 -21   0   4       11.30        4.69      2.93 o 
 -20   0   4      150.60      148.95      7.04 o 
 -19   0   4       41.36       30.49      3.52 o 
 -18   0   4      191.26      191.18      7.04 o 
 -17   0   4      105.13      104.39      5.86 o 
 -16   0   4      299.29      312.57      8.21 o 
 -15   0   4      487.07      495.08      7.85 o 
 -14   0   4     1136.62     1112.23     14.93 o 
 -13   0   4        3.32        5.19      1.41 o 
 -12   0   4        5.41        5.04      2.35 o 
 -11   0   4      580.06      591.49     12.02 o 
 -10   0   4      220.36      210.22      4.22 o 
  -9   0   4      156.19      166.46      2.73 o 
  -8   0   4     1060.80     1048.03     12.73 o 
  -7   0   4        7.65        2.74      1.05 o 
  -6   0   4     1353.89     1310.10     27.56 o 
  -5   0   4      682.43      706.65     16.42 o 
  -4   0   4     5049.45     5014.02     95.00 o 
  -3   0   4     2068.71     1963.39     39.29 o 
  -2   0   4      492.95      455.00     21.99 o 
  -1   0   4       25.68       25.18      2.78 o 
   0   0   4        0.55        2.83      2.05 o 
   1   0   4       10.62        4.41      2.27 o 
   2   0   4        5.80        4.69      2.28 o 
   3   0   4      635.09      643.98     13.74 o 
   4   0   4     2807.59     2901.96    146.02 o 
   5   0   4        0.06       -0.59      1.76 o 
   6   0   4       75.58       78.16      2.49 o 
   7   0   4      646.73      632.92      6.14 o 
   8   0   4        5.53        0.63      1.51 o 
   9   0   4      130.53      134.92      3.32 o 
  10   0   4      186.32      200.18      6.45 o 
  11   0   4      579.17      497.43      7.25 o 
  12   0   4      228.90      236.94      4.98 o 
  13   0   4       91.26       89.74      3.73 o 
  14   0   4      130.31      133.92      5.28 o 
  15   0   4       23.07       24.00      4.11 o 
  16   0   4       77.15       85.76      4.15 o 
  17   0   4      115.68      132.49      4.76 o 
  18   0   4      122.25      139.28      4.98 o 
 -21   1   4      113.38      121.42      4.56 o 
 -20   1   4       22.32       17.34      2.49 o 
 -19   1   4      223.33      234.11      5.81 o 
 -18   1   4        3.16       -0.59      1.76 o 
 -17   1   4        4.60        4.11      1.66 o 
 -16   1   4      377.45      379.15      6.63 o 
 -15   1   4      123.24      116.62      3.05 o 
 -14   1   4      111.57       96.82      2.81 o 
 -13   1   4      185.16      181.77      3.49 o 
 -12   1   4      854.68      855.16      8.72 o 
 -11   1   4        0.97        0.59      0.88 o 
 -10   1   4      518.66      494.09      5.25 o 
  -9   1   4      117.05      102.46      1.69 o 
  -8   1   4      504.39      549.80      4.85 o 
  -7   1   4     1054.54     1045.69     11.44 o 
  -6   1   4     4933.18     5023.50     48.97 o 
  -5   1   4     5385.58     5604.91     54.39 o 
  -4   1   4      701.10      736.32     12.03 o 
  -2   1   4     1827.78     1810.35     24.47 o 
  -1   1   4     1076.38     1044.58     20.01 o 
   0   1   4       10.06       12.58      1.61 o 
   1   1   4      302.10      269.95      5.78 o 
   2   1   4      776.98      733.75     20.23 o 
   3   1   4      498.92      523.83      8.60 o 
   4   1   4      586.57      623.45      7.14 o 
   5   1   4        0.25        0.59      2.35 o 
   6   1   4        1.14        1.92      0.93 o 
   7   1   4        0.00       -0.38      1.68 o 
   8   1   4      302.88      302.28      3.17 o 
   9   1   4      110.82      106.39      2.80 o 
  10   1   4      163.73      147.87      2.38 o 
  11   1   4      176.02      192.28      3.07 o 
  12   1   4      217.60      170.36      3.00 o 
  13   1   4        0.46        1.32      1.17 o 
  14   1   4      105.01      101.27      2.64 o 
  15   1   4      170.18      166.26      3.36 o 
  16   1   4       22.87       26.31      2.03 o 
  17   1   4        2.06       -0.44      1.47 o 
  18   1   4      134.13      136.98      3.52 o 
 -21   2   4       12.30       12.32      2.49 o 
 -20   2   4       19.18       12.00      2.25 o 
 -19   2   4       46.31       35.87      2.67 o 
 -18   2   4       76.87       74.19      4.69 o 
 -17   2   4      129.53      126.09      4.15 o 
 -16   2   4        0.89       -1.47      1.66 o 
 -15   2   4      124.80      125.64      3.15 o 
 -14   2   4      553.96      572.03      7.15 o 
 -13   2   4        3.39        1.97      1.10 o 
 -12   2   4        4.70        2.57      1.15 o 
 -11   2   4      194.34      202.51      3.49 o 
 -10   2   4       18.43       16.87      2.52 o 
  -9   2   4       77.28       77.69      1.65 o 
  -8   2   4       57.73       55.76      1.75 o 
  -7   2   4      122.78      139.84      1.91 o 
  -6   2   4     1773.88     1769.59     18.26 o 
  -5   2   4      224.34      210.99      6.94 o 
  -4   2   4     3795.64     4100.11     40.14 o 
  -3   2   4       83.45       87.26      3.51 o 
  -2   2   4      229.31      237.16      5.23 o 
  -1   2   4       60.79       69.93      5.91 o 
   0   2   4      633.37      673.78     19.22 o 
   1   2   4      451.95      453.65      9.87 o 
   2   2   4        0.01        0.62      0.60 o 
   3   2   4     1018.68      996.21     12.20 o 
   4   2   4      258.01      283.91     13.56 o 
   5   2   4      516.01      520.10      8.14 o 
   6   2   4      987.81      956.90     21.71 o 
   7   2   4      272.14      268.95      3.89 o 
   8   2   4      147.44      131.13      3.38 o 
   9   2   4      177.16      161.42      3.72 o 
  10   2   4       83.58       70.01      1.91 o 
  11   2   4        1.72        3.92      0.98 o 
  12   2   4      107.06       90.21      2.19 o 
  13   2   4       18.84       21.88      2.54 o 
  14   2   4       17.50       11.14      1.47 o 
  15   2   4        0.00       -0.91      1.30 o 
  16   2   4        2.14        0.29      1.47 o 
  17   2   4       16.52       18.31      1.76 o 
 -20   3   4       60.35       60.40      4.15 o 
 -19   3   4       36.77       24.93      2.49 o 
 -18   3   4       23.77       17.13      2.64 o 
 -17   3   4       54.19       48.10      3.81 o 
 -16   3   4      172.70      170.95      4.56 o 
 -15   3   4       15.43       10.06      1.68 o 
 -14   3   4        2.16       -0.88      2.14 o 
 -13   3   4       77.04       76.05      2.67 o 
 -12   3   4        0.78       -0.69      1.10 o 
 -11   3   4       72.53       67.21      2.38 o 
 -10   3   4       94.46       96.08      2.43 o 
  -9   3   4        6.28        7.80      0.88 o 
  -8   3   4      119.13      140.34      1.98 o 
  -7   3   4       25.26       21.84      1.76 o 
  -6   3   4      175.08      223.90      6.33 o 
  -5   3   4      318.33      308.96     11.73 o 
  -4   3   4     1007.30      946.86     12.04 o 
  -3   3   4      409.56      418.34     28.98 o 
  -2   3   4     1913.29     2043.72     36.73 o 
  -1   3   4       62.46       89.72      5.07 o 
   0   3   4       27.20       44.06      4.36 o 
   1   3   4        0.29       -0.35      1.16 o 
   2   3   4      190.88      206.31      3.56 o 
   3   3   4      169.25      164.16      3.49 o 
   4   3   4        8.93        7.96      1.19 o 
   5   3   4      462.71      430.22      4.16 o 
   6   3   4     1659.68     1616.30     22.92 o 
   7   3   4      206.08      198.99      4.42 o 
   8   3   4      409.97      382.89      4.40 o 
   9   3   4      136.18      123.81      4.68 o 
  10   3   4       39.22       31.86      2.01 o 
  11   3   4      160.67      165.93      2.71 o 
  12   3   4      343.16      349.89      4.11 o 
  14   3   4      152.80      152.05      3.23 o 
  15   3   4      114.52      115.70      3.00 o 
  16   3   4      149.04      161.29      3.52 o 
  17   3   4       86.87       89.57      3.00 o 
 -20   4   4        7.80        4.69      2.07 o 
 -19   4   4      133.53      142.87      4.98 o 
 -18   4   4      558.29      573.56      9.12 o 
 -17   4   4        0.18        0.59      1.66 o 
 -16   4   4        9.37       10.39      1.79 o 
 -15   4   4        1.15        1.38      1.44 o 
 -14   4   4       16.18       11.93      1.85 o 
 -13   4   4        0.28       -1.17      1.66 o 
 -12   4   4      316.31      329.99      5.59 o 
 -11   4   4      174.36      160.68      3.73 o 
 -10   4   4      271.01      261.46      7.33 o 
  -9   4   4        0.06        1.99      0.98 o 
  -8   4   4     1388.70     1452.74     15.96 o 
  -7   4   4      187.04      177.18      3.09 o 
  -6   4   4      173.80      151.30      4.11 o 
  -5   4   4     1041.24     1008.67     15.83 o 
  -4   4   4      889.55      907.22     15.48 o 
  -3   4   4      464.73      466.73      5.48 o 
  -2   4   4      222.10      200.24      7.26 o 
  -1   4   4      466.68      520.87     11.73 o 
   0   4   4      290.69      400.69     14.07 o 
   1   4   4      639.35      618.61      9.97 o 
   2   4   4      199.85      195.32      2.69 o 
   3   4   4       49.12       38.11      2.06 o 
   4   4   4     2010.87     2013.71     23.52 o 
   5   4   4      277.36      303.29      4.15 o 
   6   4   4        0.06        1.44      6.84 o 
   7   4   4     4231.03     4166.30     31.62 o 
   8   4   4     2690.51     2673.40     21.00 o 
   9   4   4      756.06      754.80      9.67 o 
  10   4   4      745.02      736.89     14.99 o 
  11   4   4      264.68      270.59      3.45 o 
  12   4   4      252.37      272.33      3.64 o 
  13   4   4      978.47     1021.92      9.53 o 
  14   4   4      115.81      121.85      3.00 o 
  15   4   4      224.35      231.85      4.62 o 
  16   4   4      144.56      132.81      3.83 o 
  17   4   4        0.40       -1.17      1.69 o 
 -19   5   4       42.02       40.70      5.57 o 
 -18   5   4      165.96      175.07      4.98 o 
 -17   5   4       14.12        8.59      2.07 o 
 -16   5   4      628.51      653.01      8.45 o 
 -15   5   4       15.74       12.43      2.07 o 
 -14   5   4      215.33      210.54      7.92 o 
 -13   5   4      817.41      847.82      9.02 o 
 -12   5   4      261.96      248.94      3.94 o 
 -11   5   4       23.12       15.61      1.61 o 
 -10   5   4      406.73      416.19      4.96 o 
  -9   5   4       16.76       11.98      1.17 o 
  -8   5   4      222.55      244.34      3.19 o 
  -7   5   4        8.97        7.95      2.35 o 
  -6   5   4       48.61       46.01      1.83 o 
  -5   5   4      393.38      403.47      7.62 o 
  -4   5   4      869.08      879.65     14.66 o 
  -3   5   4      967.12      987.82     14.90 o 
  -2   5   4      146.70      161.86      4.11 o 
  -1   5   4     1235.67     1363.12     20.23 o 
   0   5   4     1246.04     1302.47     20.53 o 
   1   5   4       99.85       98.42      7.04 o 
   2   5   4      316.53      294.63      6.45 o 
   3   5   4      677.73      693.64     14.37 o 
   4   5   4       50.97       51.64     10.36 o 
   5   5   4     1780.20     1734.52     16.42 o 
   6   5   4      366.86      366.04      6.24 o 
   7   5   4       44.59       41.44      3.55 o 
   8   5   4      172.27      176.47      7.28 o 
   9   5   4        2.84       -0.18      2.20 o 
  10   5   4       22.50       19.85      4.66 o 
  11   5   4      518.67      529.92      5.93 o 
  12   5   4      467.77      470.27      5.67 o 
  13   5   4        4.03        9.97     22.28 o 
  14   5   4      304.02      299.62      5.18 o 
  15   5   4      691.90      774.71      9.35 o 
  16   5   4      283.16      324.72      5.64 o 
 -19   6   4       18.03       15.83      2.49 o 
 -18   6   4      123.09      121.22      4.56 o 
 -17   6   4        3.55        3.23      2.07 o 
 -16   6   4      130.93      133.12      4.56 o 
 -15   6   4      180.87      174.44      5.86 o 
 -14   6   4       16.87        9.33      2.35 o 
 -13   6   4      104.61       86.94      3.51 o 
 -12   6   4       30.99       24.43      2.07 o 
 -11   6   4      131.52      137.45      3.27 o 
 -10   6   4        2.79        0.34      0.89 o 
  -9   6   4       42.52       30.71      2.93 o 
  -8   6   4        7.24        2.23      1.55 o 
  -7   6   4      477.70      474.72      5.14 o 
  -6   6   4      159.23      152.19      3.24 o 
  -5   6   4       90.08       76.50      2.39 o 
  -4   6   4      148.84      171.83      5.28 o 
  -3   6   4        2.96        0.59      1.76 o 
  -2   6   4        1.12       -1.17      1.76 o 
  -1   6   4      371.25      379.42      7.62 o 
   0   6   4      388.11      444.15     12.61 o 
   1   6   4      108.12      110.66      4.03 o 
   2   6   4        5.26        3.75      1.74 o 
   3   6   4        7.66        4.29      1.34 o 
   4   6   4      120.64      122.34      2.79 o 
   5   6   4        0.18       -0.31      1.87 o 
   6   6   4       99.49       97.81      5.08 o 
   7   6   4      869.10      869.91      9.53 o 
   8   6   4       56.05       53.97      2.57 o 
   9   6   4       60.26       60.51      6.35 o 
  10   6   4       41.10       34.21      5.93 o 
  11   6   4       96.26       90.74      3.08 o 
  12   6   4        9.41        8.61      1.37 o 
  13   6   4        4.72        2.95      4.83 o 
  14   6   4       42.04       34.48      3.76 o 
  15   6   4       74.66       77.86      3.49 o 
  16   6   4        3.93        6.31      1.79 o 
 -18   7   4       69.97       67.73      4.15 o 
 -17   7   4       70.55       61.08      3.73 o 
 -16   7   4       17.55       12.37      2.07 o 
 -15   7   4        2.96        2.05      2.07 o 
 -14   7   4        0.19       -1.47      3.81 o 
 -13   7   4      235.41      226.58      5.17 o 
 -12   7   4      438.12      426.34      7.05 o 
 -11   7   4        0.75       -0.59      1.66 o 
 -10   7   4      360.99      355.14      6.00 o 
  -9   7   4      239.28      227.55      3.69 o 
  -8   7   4        9.70       10.44      1.27 o 
  -7   7   4     1484.80     1513.61     13.75 o 
  -6   7   4      656.87      656.83      6.62 o 
  -5   7   4       75.12       77.16      7.39 o 
  -4   7   4      630.61      634.52      8.08 o 
  -3   7   4      126.42      136.76      7.33 o 
  -2   7   4      545.97      541.35      7.92 o 
  -1   7   4      972.58      966.25     12.90 o 
   0   7   4      127.24      138.97     21.99 o 
   1   7   4        2.85        1.47      3.52 o 
   2   7   4      260.29      224.94      3.87 o 
   3   7   4       93.01       84.97      2.63 o 
   4   7   4        6.88        6.30      1.27 o 
   5   7   4       88.25       72.48      7.94 o 
   6   7   4      480.55      458.75      6.69 o 
   7   7   4      213.64      206.14      4.91 o 
   8   7   4      540.92      541.69      6.85 o 
   9   7   4      312.31      317.72      9.06 o 
  10   7   4        1.04       -0.88      2.62 o 
  11   7   4      230.69      236.59      4.53 o 
  12   7   4       16.96       10.35      2.99 o 
  13   7   4       20.55       12.73      7.87 o 
  14   7   4      107.16      113.71      3.60 o 
  15   7   4        2.50        1.17      1.69 o 
 -17   8   4        9.06        9.49      2.07 o 
 -16   8   4       21.34       16.13      2.49 o 
 -15   8   4      687.69      711.36     10.78 o 
 -14   8   4      378.12      388.84      7.05 o 
 -13   8   4       33.61       24.95      2.07 o 
 -12   8   4      145.53      151.59      4.56 o 
 -11   8   4      251.64      252.46      5.39 o 
 -10   8   4       60.45       55.46      3.09 o 
  -9   8   4      107.01      110.23      3.51 o 
  -8   8   4      331.51      323.49      5.59 o 
  -7   8   4      278.41      288.15      5.17 o 
  -6   8   4      398.90      394.95      6.24 o 
  -5   8   4     1321.20     1327.47     14.96 o 
  -4   8   4      700.44      726.05      9.22 o 
  -3   8   4        3.54       -0.59      2.35 o 
  -2   8   4      869.33      918.18     14.37 o 
  -1   8   4        3.01       -1.51      2.35 o 
   0   8   4      262.58      240.64      5.28 o 
   1   8   4      252.97      271.06      4.76 o 
   2   8   4        7.92        7.18      1.41 o 
   3   8   4      981.38      919.94      9.36 o 
   4   8   4      846.89      795.15     21.85 o 
   5   8   4        0.13       -1.41      1.41 o 
   6   8   4      671.72      657.39      8.69 o 
   7   8   4      268.56      272.41      5.09 o 
   8   8   4      229.30      222.93      5.13 o 
   9   8   4        2.44        0.91      1.49 o 
  10   8   4       27.22       21.08      5.76 o 
  11   8   4        1.10        0.42      1.44 o 
  12   8   4       19.01       11.76      2.07 o 
  13   8   4      228.39      243.98      4.85 o 
  14   8   4       33.79       26.61      5.33 o 
 -16   9   4      255.87      271.81      6.22 o 
 -15   9   4      163.28      183.29      7.62 o 
 -14   9   4        1.45       -1.76      3.52 o 
 -13   9   4      105.54      101.53      6.16 o 
 -12   9   4      181.47      173.26      7.04 o 
 -11   9   4        7.85        6.22      1.66 o 
 -10   9   4      121.98      125.80      4.15 o 
  -9   9   4       19.69       15.61      1.83 o 
  -8   9   4        7.85        5.28      1.66 o 
  -7   9   4      554.72      582.49      8.49 o 
  -6   9   4      101.96      104.39      3.51 o 
  -5   9   4      204.16      192.49      4.26 o 
  -4   9   4      991.99     1010.07     12.20 o 
  -3   9   4       10.90        7.37      4.09 o 
  -2   9   4       23.75       14.69      2.93 o 
  -1   9   4      259.13      263.03      4.92 o 
   0   9   4      189.08      183.22      4.34 o 
   1   9   4      199.22      177.69      4.34 o 
   2   9   4      114.30      118.92      2.92 o 
   3   9   4       10.56       12.89      3.23 o 
   4   9   4       29.38       23.60      1.83 o 
   5   9   4        0.07       -0.42      1.41 o 
   6   9   4       40.75       44.32      3.04 o 
   7   9   4       32.70       24.63      2.07 o 
   8   9   4        7.19        6.42      1.82 o 
   9   9   4       54.16       64.44      7.17 o 
  10   9   4        3.45        0.72      3.85 o 
  11   9   4       27.57       23.80      6.86 o 
  12   9   4        9.17        9.65      7.39 o 
  13   9   4        2.82        1.18      3.05 o 
 -15  10   4      157.50      162.44      7.04 o 
 -14  10   4       71.21       69.94      5.57 o 
 -13  10   4        0.17       -1.17      2.35 o 
 -12  10   4       68.92       65.87      3.73 o 
 -11  10   4        0.81       -2.05      2.64 o 
 -10  10   4       11.70        9.00      1.83 o 
  -9  10   4        2.83        2.05      2.05 o 
  -8  10   4        2.79        0.59      1.76 o 
  -7  10   4        1.39        2.35      1.66 o 
  -6  10   4      106.82      105.64      3.73 o 
  -5  10   4        0.17       -1.64      1.64 o 
  -4  10   4      131.06      132.83      3.86 o 
  -3  10   4      128.74      126.14      3.86 o 
  -2  10   4      266.28      270.71      5.17 o 
  -1  10   4        7.09        3.23      1.66 o 
   0  10   4        1.84        0.41      1.84 o 
   1  10   4       23.36       20.06      1.55 o 
   2  10   4        1.17       -0.59      1.41 o 
   3  10   4      378.13      358.94      6.42 o 
   4  10   4      178.84      154.09      4.34 o 
   5  10   4        0.05       -1.41      1.41 o 
   6  10   4       31.55       26.40      2.07 o 
   7  10   4        2.49       -0.59      1.66 o 
   8  10   4      128.61      137.56      9.38 o 
   9  10   4        0.23       -1.02      3.63 o 
  10  10   4        0.04       -1.41      2.13 o 
  11  10   4       26.05       25.19      6.64 o 
 -13  11   4       10.87        4.40      2.07 o 
 -12  11   4        3.13        0.72      1.83 o 
 -11  11   4       20.93       17.67      2.07 o 
 -10  11   4        0.46       -0.88      1.66 o 
  -9  11   4       14.29        9.49      2.07 o 
  -8  11   4        1.41        0.29      1.66 o 
  -7  11   4       41.54       45.27      3.09 o 
  -6  11   4        0.67        0.29      1.66 o 
  -5  11   4        2.56        2.35      1.66 o 
  -4  11   4        6.75        4.28      2.17 o 
  -3  11   4      244.69      249.55      5.39 o 
  -2  11   4      142.96      159.89      4.34 o 
  -1  11   4        0.17        0.20      1.47 o 
   0  11   4        0.01        0.00      2.93 o 
   1  11   4       32.29       21.76      2.07 o 
   2  11   4       80.60       69.55      3.51 o 
   3  11   4       32.63       26.51      2.25 o 
   4  11   4        0.06        0.29      1.66 o 
   5  11   4      152.36      153.54      4.34 o 
   6  11   4      176.47      204.75      5.17 o 
   7  11   4        2.24        2.41      1.83 o 
   8  11   4        3.29        0.72      1.83 o 
   9  11   4        0.21       -1.24      1.83 o 
  10  11   4       39.66       50.66      3.66 o 
 -11  12   4       21.11       14.66      2.93 o 
 -10  12   4        0.01       -1.66      1.66 o 
  -9  12   4       17.14       17.67      2.07 o 
  -8  12   4       58.16       61.78      3.73 o 
  -7  12   4      101.87      100.90      4.15 o 
  -6  12   4       15.82        9.69      2.07 o 
  -5  12   4        5.46        6.74      2.07 o 
  -4  12   4       14.32       11.14      2.07 o 
  -3  12   4      119.99      124.60      3.60 o 
  -2  12   4      150.94      164.37      3.83 o 
  -1  12   4      165.18      180.44      4.98 o 
   0  12   4        1.72       -1.47      3.23 o 
   1  12   4       43.06       38.55      2.81 o 
   2  12   4       86.48       99.90      3.92 o 
   3  12   4       57.33       56.49      4.11 o 
   4  12   4      118.66      114.74      4.34 o 
   5  12   4      179.40      198.69      5.17 o 
   6  12   4        5.94        4.89      3.52 o 
   7  12   4       25.48       20.65      2.25 o 
  -7  13   4       26.83       25.01      2.03 o 
  -6  13   4        1.61       -0.54      1.81 o 
  -5  13   4        0.00       -1.44      1.44 o 
  -4  13   4      131.94      134.10      4.76 o 
  -3  13   4      427.61      444.37      8.08 o 
  -2  13   4      105.34       91.43      4.34 o 
  -1  13   4       24.41       24.04      2.49 o 
   0  13   4      166.00      178.63      5.17 o 
   1  13   4        1.08       -1.83      1.83 o 
   2  13   4      119.08      107.00      4.34 o 
   3  13   4       88.05       98.52      4.34 o 
   4  13   4       16.82       11.44      2.25 o 
 -20   1   5       22.93       16.26      2.49 o 
 -19   1   5        0.07       -0.88      2.07 o 
 -18   1   5       49.62       48.70      3.73 o 
 -17   1   5      344.00      335.20      6.42 o 
 -16   1   5      182.51      184.51      4.56 o 
 -15   1   5        6.74        3.77      1.44 o 
 -14   1   5        2.55        1.26      1.07 o 
 -13   1   5       55.37       44.49      2.08 o 
 -12   1   5       74.90       70.11      2.08 o 
 -11   1   5        5.92        4.90      1.00 o 
 -10   1   5        2.96        1.20      0.70 o 
  -9   1   5        5.70        3.52      1.00 o 
  -8   1   5       24.75       27.96      3.00 o 
  -7   1   5       49.30       37.69      2.13 o 
  -6   1   5      106.02       83.10      2.31 o 
  -5   1   5      512.27      543.07      9.95 o 
  -4   1   5      302.90      293.22      6.63 o 
  -3   1   5      307.36      294.34      7.48 o 
  -2   1   5        2.72        4.04      1.95 o 
  -1   1   5        0.31        0.66      1.40 o 
   0   1   5        0.64        0.99      1.42 o 
   1   1   5       27.20       25.25      3.46 o 
   2   1   5      160.00      150.05      6.62 o 
   3   1   5        2.85        2.18      2.80 o 
   4   1   5       40.21       40.31      4.66 o 
   5   1   5      152.25      137.40      3.11 o 
   6   1   5      849.96      825.79      9.96 o 
   7   1   5      102.38       93.69      2.21 o 
   8   1   5      141.03      140.02      2.09 o 
   9   1   5      366.93      355.20      4.56 o 
  10   1   5      133.58      118.23      2.38 o 
  11   1   5      150.25      151.60      3.89 o 
  12   1   5      104.87      116.27      2.70 o 
  13   1   5       20.49       16.49      1.47 o 
  14   1   5      258.18      272.77      4.24 o 
  15   1   5       49.61       29.85      1.89 o 
  16   1   5        4.57        1.03      1.47 o 
 -20   2   5      177.89      185.34      5.39 o 
 -19   2   5       49.64       55.12      3.73 o 
 -18   2   5        5.96        0.59      2.07 o 
 -17   2   5       12.86        8.50      2.07 o 
 -16   2   5        4.21        2.35      1.66 o 
 -15   2   5      215.42      215.46      4.11 o 
 -14   2   5       34.09       28.04      3.48 o 
 -13   2   5        8.96        4.20      1.27 o 
 -12   2   5      119.21      123.07      2.95 o 
 -11   2   5      119.92      111.84      2.65 o 
 -10   2   5       35.78       32.99      1.72 o 
  -9   2   5      654.75      693.93      6.98 o 
  -8   2   5     1145.52     1136.60     10.31 o 
  -7   2   5       10.62       13.10      1.34 o 
  -6   2   5      871.03      868.33      9.88 o 
  -5   2   5     1816.87     1843.81     19.07 o 
  -4   2   5        0.70        4.11      1.66 o 
  -3   2   5      804.13      812.16     13.84 o 
  -2   2   5     1357.17     1409.17     20.21 o 
  -1   2   5       19.39       16.27      2.11 o 
   0   2   5      210.52      186.90      5.22 o 
   1   2   5       88.52       75.73      3.66 o 
   2   2   5      324.08      302.15      7.71 o 
   3   2   5      470.09      445.24      6.40 o 
   4   2   5      655.61      640.86     11.45 o 
   6   2   5      674.54      650.74      9.54 o 
   8   2   5      294.35      284.22      3.98 o 
   9   2   5      923.01      925.30      7.49 o 
  10   2   5      252.31      266.78      3.28 o 
  11   2   5        1.71        0.81      1.09 o 
  12   2   5      396.01      421.90      4.64 o 
  13   2   5      395.44      397.08      4.91 o 
  14   2   5       42.12       41.46      2.51 o 
  15   2   5       85.66       88.25      2.93 o 
  16   2   5      306.83      351.05      5.13 o 
 -20   3   5       43.92       53.01      4.15 o 
 -19   3   5      103.77      105.33      4.56 o 
 -18   3   5       11.02       10.27      2.07 o 
 -17   3   5      325.47      321.66      6.22 o 
 -16   3   5      232.15      226.81      4.46 o 
 -15   3   5       45.91       48.25      2.81 o 
 -14   3   5      278.32      292.03      4.80 o 
 -13   3   5      401.02      414.37      5.84 o 
 -12   3   5       92.17       90.83      3.61 o 
 -11   3   5      304.37      316.36      4.64 o 
 -10   3   5        6.28        5.55      1.15 o 
  -9   3   5       12.05       10.34      1.67 o 
  -8   3   5      452.85      481.97      5.79 o 
  -7   3   5      119.31      114.34      2.02 o 
  -6   3   5        0.08       -0.59      1.09 o 
  -5   3   5      445.85      448.67      6.74 o 
  -4   3   5        5.32        3.05      3.01 o 
  -3   3   5       15.29       75.06     19.94 o 
  -2   3   5      901.61      949.79     19.88 o 
  -1   3   5      178.90      187.83      8.50 o 
   0   3   5        5.55        8.21      2.84 o 
   1   3   5      213.92      205.86      7.73 o 
   2   3   5     1176.59     1160.54     19.77 o 
   3   3   5       70.12       74.37      2.62 o 
   4   3   5        4.03        2.63      1.05 o 
   5   3   5      386.58      351.90     11.26 o 
   6   3   5      387.58      377.12      5.35 o 
   8   3   5      205.56      208.33      3.03 o 
   9   3   5        1.90        0.36      1.10 o 
  10   3   5        7.96        8.00      1.31 o 
  11   3   5      315.26      321.32      3.88 o 
  12   3   5       30.67       28.50      1.49 o 
  13   3   5      132.01      143.17      3.14 o 
  14   3   5      439.51      492.12      5.79 o 
  15   3   5       75.32       75.56      2.85 o 
  16   3   5        0.50        0.15      5.56 o 
 -19   4   5       33.81       24.37      2.49 o 
 -18   4   5        7.52        7.04      2.07 o 
 -17   4   5       72.30       73.68      5.28 o 
 -16   4   5        0.28       -1.44      1.44 o 
 -15   4   5       56.54       61.01      2.89 o 
 -14   4   5       14.36       11.16      1.50 o 
 -13   4   5        2.86        1.01      1.44 o 
 -12   4   5       30.85       30.39      2.93 o 
 -11   4   5        8.72        2.11      1.30 o 
 -10   4   5        8.62        3.75      1.17 o 
  -9   4   5      103.95      113.12      2.50 o 
  -8   4   5      124.69      121.01      2.83 o 
  -7   4   5      172.89      168.47      4.00 o 
  -6   4   5      219.22      218.19      4.53 o 
  -5   4   5      449.87      496.78     13.29 o 
  -4   4   5        8.00       11.00      5.28 o 
  -3   4   5      113.31      118.45      6.17 o 
  -2   4   5      278.60      316.09     10.56 o 
  -1   4   5       34.17       30.43      3.89 o 
   0   4   5        4.58        6.10      2.84 o 
   1   4   5       56.45       54.18      4.94 o 
   2   4   5       78.10       69.23      5.63 o 
   3   4   5      110.98      109.11      2.31 o 
   4   4   5      185.73      185.28      3.13 o 
   5   4   5       74.53       69.49      2.29 o 
   6   4   5     1850.66     1871.99     18.05 o 
   8   4   5      109.49      109.28      2.42 o 
   9   4   5       23.76       21.15      2.54 o 
  10   4   5       75.00       71.80      2.36 o 
  11   4   5       75.85       75.05      2.26 o 
  12   4   5        9.12        8.67      3.19 o 
  13   4   5        0.23       -2.56      2.56 o 
  14   4   5        1.71        2.30      2.30 o 
  15   4   5        4.47        2.90      1.52 o 
 -19   5   5        1.06        0.59      2.07 o 
 -18   5   5       15.56       11.73      2.07 o 
 -17   5   5       70.52       73.47      3.73 o 
 -16   5   5        3.75        0.51      2.33 o 
 -15   5   5       17.59       16.22      1.85 o 
 -14   5   5       80.18       75.88      3.00 o 
 -13   5   5      139.26      132.88      3.49 o 
 -12   5   5        0.72       -0.78      1.31 o 
 -11   5   5       24.77       24.56      3.81 o 
 -10   5   5      433.46      428.56      6.42 o 
  -9   5   5        0.92        0.59      3.52 o 
  -8   5   5       26.92       12.32      2.35 o 
  -7   5   5      199.59      174.17      5.28 o 
  -6   5   5       17.94       12.32      1.76 o 
  -5   5   5      615.07      609.16     10.07 o 
  -4   5   5      751.40      756.50     12.90 o 
  -3   5   5       14.35       31.67     10.56 o 
  -2   5   5       20.16        9.38      1.76 o 
  -1   5   5      515.47      510.84      7.34 o 
   0   5   5       90.57       82.22      2.95 o 
   1   5   5      177.43      155.14      3.61 o 
   2   5   5       92.40       80.05      2.96 o 
   3   5   5        0.77        0.10      1.82 o 
   4   5   5       46.20       35.06      2.87 o 
   5   5   5      111.98       96.19      8.21 o 
   6   5   5      397.47      399.51      5.53 o 
   7   5   5       71.70       68.86      2.47 o 
   8   5   5        1.11       -0.91      3.48 o 
   9   5   5      107.02      109.25      3.08 o 
  10   5   5       43.61       35.63      4.04 o 
  11   5   5      208.94      212.94      3.60 o 
  12   5   5       89.20       96.70      2.91 o 
  13   5   5      123.04      125.36      3.60 o 
  14   5   5      126.80      140.38      3.94 o 
  15   5   5       16.39       14.49      1.90 o 
 -18   6   5      265.24      275.19      6.42 o 
 -17   6   5        0.03        0.88      2.07 o 
 -16   6   5        0.12        1.34      1.67 o 
 -15   6   5      165.21      164.56      4.10 o 
 -14   6   5       96.02       93.26      3.73 o 
 -13   6   5       15.23       15.34      2.07 o 
 -12   6   5      306.06      324.01      5.81 o 
 -11   6   5      146.17      148.83      3.92 o 
 -10   6   5        3.28        3.60      1.41 o 
  -9   6   5      299.16      292.60      4.92 o 
  -8   6   5      123.06      123.49      5.28 o 
  -7   6   5      473.64      497.15      6.60 o 
  -6   6   5     2006.35     2060.73     32.25 o 
  -5   6   5     1224.90     1242.77     21.11 o 
  -4   6   5       58.08       61.58      4.11 o 
  -3   6   5      808.16      831.57     14.07 o 
  -2   6   5      234.53      237.51      5.86 o 
  -1   6   5       44.67       36.95      3.52 o 
   0   6   5      551.18      542.57      9.57 o 
   1   6   5      104.21      110.35     15.25 o 
   2   6   5      215.88      190.19      5.21 o 
   3   6   5      642.53      615.30      9.04 o 
   4   6   5      612.18      617.29      9.36 o 
   5   6   5      933.39      904.04      9.79 o 
   6   6   5      280.01      271.40      4.34 o 
   7   6   5      850.75      848.84      9.50 o 
   9   6   5      330.98      331.50      5.17 o 
  10   6   5      112.01      115.68      4.39 o 
  11   6   5       97.78      108.33      3.43 o 
  12   6   5      323.49      319.34      6.28 o 
  13   6   5      118.04      115.65      3.60 o 
  14   6   5       34.31       38.43      2.45 o 
 -17   7   5      178.74      175.35      5.39 o 
 -16   7   5      146.62      159.22      8.21 o 
 -15   7   5       10.24        7.04      2.07 o 
 -14   7   5      344.00      339.31      6.42 o 
 -13   7   5      378.58      383.64      6.83 o 
 -12   7   5        5.13        1.76      1.66 o 
 -11   7   5       49.23       52.28      3.09 o 
 -10   7   5       97.09       97.93      3.81 o 
  -9   7   5       14.61       12.03      1.66 o 
  -8   7   5       18.52       17.34      1.66 o 
  -7   7   5        6.66        7.83      1.41 o 
  -6   7   5      133.56      147.09      3.48 o 
  -5   7   5      153.40      149.41      3.21 o 
  -4   7   5      248.68      269.93      7.33 o 
  -3   7   5       17.53       17.41      2.64 o 
  -2   7   5        1.18       -1.17      1.76 o 
  -1   7   5      288.38      306.12      7.04 o 
   0   7   5        2.10        5.07      1.74 o 
   1   7   5      148.63      134.29      5.28 o 
   2   7   5      458.30      441.00      9.38 o 
   3   7   5      112.32       99.14      7.61 o 
   4   7   5       68.64       62.94      3.91 o 
   5   7   5      359.24      375.56      6.08 o 
   6   7   5      388.37      400.65      5.62 o 
   7   7   5        1.50        1.48      5.59 o 
   8   7   5       21.70       18.89      3.67 o 
   9   7   5        2.01        0.65      2.45 o 
  10   7   5        5.64        1.97      2.29 o 
  11   7   5       47.62       41.83      4.79 o 
  12   7   5      140.49      146.87      3.94 o 
  13   7   5      188.50      193.79      4.38 o 
 -16   8   5       31.60       18.35      2.49 o 
 -15   8   5        0.13       -2.07      2.07 o 
 -14   8   5        4.74        5.28      2.07 o 
 -13   8   5        3.63        2.93      1.66 o 
 -12   8   5       20.24       15.59      2.07 o 
 -11   8   5        1.02       -1.66      1.66 o 
 -10   8   5        3.51        0.88      1.66 o 
  -9   8   5      205.65      218.37      4.76 o 
  -8   8   5        3.08        0.92      1.41 o 
  -7   8   5      173.33      175.89      4.08 o 
  -6   8   5        0.89        0.17      1.40 o 
  -5   8   5      186.49      206.92      4.03 o 
  -4   8   5        0.03       -0.08      2.23 o 
  -3   8   5       65.79       58.59      3.61 o 
  -2   8   5      235.60      240.77      4.51 o 
  -1   8   5      121.73      119.63      5.86 o 
   0   8   5       13.48        5.19      1.41 o 
   1   8   5       55.56       62.94      2.86 o 
   2   8   5       34.13       19.01      1.76 o 
   3   8   5      199.00      186.30      4.03 o 
   4   8   5      255.61      249.07      3.94 o 
   5   8   5       10.18        6.47      3.32 o 
   6   8   5        0.09        0.00      1.31 o 
   7   8   5       76.40       77.22      2.98 o 
   8   8   5      200.98      199.35      4.24 o 
   9   8   5      120.58      125.33      4.11 o 
  10   8   5       44.56       51.91      5.76 o 
  11   8   5        5.64        4.58      2.24 o 
  12   8   5        3.47        2.56      3.78 o 
 -15   9   5       22.54       16.61      2.49 o 
 -14   9   5        7.79        5.86      2.07 o 
 -13   9   5       13.63       10.27      2.07 o 
 -12   9   5        3.44        1.56      1.83 o 
 -11   9   5       18.95       15.34      2.07 o 
 -10   9   5      122.91      123.11      3.92 o 
  -9   9   5       22.75       17.93      2.07 o 
  -8   9   5      130.85      124.85      3.92 o 
  -7   9   5      109.67      102.17      3.66 o 
  -6   9   5      323.08      328.28      5.85 o 
  -5   9   5       95.60       94.48      6.62 o 
  -4   9   5        8.25        6.26      3.13 o 
  -3   9   5       88.96       84.31      3.06 o 
  -2   9   5      147.45      129.56      3.46 o 
  -1   9   5       89.36       88.05      3.24 o 
   0   9   5       19.53       16.37      1.83 o 
   1   9   5       84.69       70.79      3.81 o 
   2   9   5      111.30      103.67      3.51 o 
   3   9   5        4.28        1.11      1.21 o 
   4   9   5        4.69        1.68      1.47 o 
   5   9   5       21.58       17.74      1.83 o 
   6   9   5        5.13        4.17      1.82 o 
   7   9   5      141.94      137.49      3.72 o 
   8   9   5        1.16        0.24      1.67 o 
   9   9   5       40.13       31.26      5.05 o 
  10   9   5       66.45       65.30      4.24 o 
  11   9   5      128.65      126.89      4.34 o 
 -13  10   5       40.40       31.01      2.64 o 
 -12  10   5       34.31       26.69      2.49 o 
 -11  10   5       10.12        7.62      2.07 o 
 -10  10   5       52.20       56.12      3.81 o 
  -9  10   5       20.75       20.41      2.93 o 
  -8  10   5      283.29      285.59      5.81 o 
  -7  10   5       50.22       47.73      4.98 o 
  -6  10   5       69.18       68.17      4.11 o 
  -5  10   5        0.93       -1.21      2.50 o 
  -4  10   5      119.70      119.06      4.01 o 
  -3  10   5      339.71      357.16      6.26 o 
  -2  10   5      196.24      216.11      4.67 o 
  -1  10   5       29.81       26.06      3.39 o 
   0  10   5      111.20      102.24      3.51 o 
   1  10   5       17.34       16.81      1.61 o 
   2  10   5        5.10        3.81      1.44 o 
   3  10   5      251.56      252.33      5.34 o 
   4  10   5      227.60      246.78      8.80 o 
   5  10   5       20.91       10.33      1.83 o 
   6  10   5       56.29       56.34      3.52 o 
   7  10   5      250.88      265.59      5.76 o 
   8  10   5        2.79        3.93      2.67 o 
   9  10   5       18.56       13.83      4.58 o 
 -11  11   5       31.16       22.61      2.49 o 
 -10  11   5        1.18        0.29      1.66 o 
  -9  11   5      130.73      122.50      4.34 o 
  -8  11   5       99.99       98.91      3.92 o 
  -7  11   5       20.95       21.81      2.25 o 
  -6  11   5        8.01        4.95      1.83 o 
  -5  11   5       27.35       23.06      2.22 o 
  -4  11   5       60.69       70.31      5.82 o 
  -3  11   5       15.55       17.83      3.68 o 
  -2  11   5        9.04        5.23      1.65 o 
  -1  11   5        4.72        3.79      1.65 o 
   0  11   5      150.06      151.51      3.60 o 
   1  11   5       14.40       10.37      1.62 o 
   2  11   5      226.82      239.78      5.59 o 
   3  11   5       71.74       77.05      3.66 o 
   4  11   5        3.33        0.78      1.83 o 
   5  11   5      247.91      272.70      6.16 o 
   6  11   5      154.38      171.29      4.76 o 
   7  11   5        1.24       -1.83      1.83 o 
  -9  12   5       39.32       31.08      3.52 o 
  -8  12   5       22.26       18.93      2.49 o 
  -7  12   5        0.01       -1.66      1.66 o 
  -6  12   5       41.92       39.80      6.16 o 
  -5  12   5       39.48       32.68      2.49 o 
  -4  12   5       31.88       22.51      2.96 o 
  -3  12   5       13.90       14.52      2.66 o 
  -2  12   5       90.94      101.77      4.82 o 
  -1  12   5       19.97       20.06      2.37 o 
   0  12   5       44.69       37.01      2.81 o 
   1  12   5       11.12        8.12      1.83 o 
   2  12   5        1.82        0.52      2.05 o 
   3  12   5       23.51       18.94      2.25 o 
   4  12   5        2.60        5.86      1.83 o 
   5  12   5       52.37       54.54      5.86 o 
 -19   0   6       58.34       63.34      5.86 o 
 -18   0   6      295.69      294.98      8.80 o 
 -17   0   6        0.73        0.00      2.93 o 
 -16   0   6       22.88       28.74      3.52 o 
 -15   0   6      134.60      134.34      4.51 o 
 -14   0   6       60.24       45.48      3.24 o 
 -13   0   6       50.92       62.25      3.24 o 
 -12   0   6      159.72      163.98      4.34 o 
 -11   0   6       22.66       26.82      2.39 o 
 -10   0   6      739.00      755.91     18.77 o 
  -9   0   6      403.22      416.84      8.80 o 
  -8   0   6     3415.88     3359.18     45.16 o 
  -7   0   6     1610.87     1603.90     34.60 o 
  -6   0   6      373.63      374.15     11.73 o 
  -5   0   6        0.14        4.69      2.93 o 
  -4   0   6     1243.68     1264.35     28.74 o 
  -3   0   6     1975.48     2006.19     42.22 o 
  -2   0   6      132.60      155.99      7.62 o 
  -1   0   6      337.72      304.95     10.56 o 
   0   0   6      965.05      913.67     22.28 o 
   1   0   6      582.35      609.53     28.74 o 
   2   0   6        8.33        4.69      2.93 o 
   3   0   6      220.27      214.05      8.80 o 
   4   0   6        4.71        1.76      2.93 o 
   5   0   6        2.39       -0.69      2.87 o 
   6   0   6       57.05       51.69      3.52 o 
   7   0   6       36.90       33.42      2.81 o 
   8   0   6       20.26       15.98      2.04 o 
   9   0   6      373.57      379.68      5.76 o 
  10   0   6        4.02        4.98      1.66 o 
  11   0   6       10.40        9.97      1.83 o 
  12   0   6      345.48      358.89      6.42 o 
  13   0   6      557.41      590.35      9.12 o 
  14   0   6       38.75       42.93      6.45 o 
 -19   1   6       16.35        8.21      2.25 o 
 -18   1   6      211.82      207.01      5.39 o 
 -17   1   6      376.71      389.99      7.05 o 
 -16   1   6      316.26      312.90      6.22 o 
 -15   1   6      146.14      150.51      3.57 o 
 -14   1   6      112.42      114.18      2.89 o 
 -13   1   6      101.93      100.94      2.68 o 
 -12   1   6        1.85        2.24      1.10 o 
 -11   1   6       59.29       65.54      2.13 o 
 -10   1   6       35.52       29.05      2.42 o 
  -9   1   6      225.33      228.83      6.63 o 
  -8   1   6      348.08      338.33     13.26 o 
  -7   1   6       91.17       85.69      3.05 o 
  -6   1   6      285.45      286.19      7.05 o 
  -5   1   6      240.98      224.90      6.22 o 
  -4   1   6      285.37      276.51      7.05 o 
  -3   1   6       13.66        9.04      3.23 o 
  -2   1   6      117.26      110.51      4.46 o 
  -1   1   6        1.23       -0.21      1.80 o 
   0   1   6        0.03        1.24      2.01 o 
   1   1   6      534.98      504.26     31.40 o 
   2   1   6      390.81      396.45     16.86 o 
   3   1   6      222.21      222.29     13.00 o 
   4   1   6      369.78      369.89      8.71 o 
   5   1   6      568.20      554.57      7.45 o 
   7   1   6        8.21        7.47      4.04 o 
   8   1   6       14.12       10.14      1.14 o 
   9   1   6      201.28      181.68      2.65 o 
  10   1   6      181.95      182.93      2.90 o 
  11   1   6       48.68       40.19      2.45 o 
  12   1   6       22.94       18.25      1.47 o 
  13   1   6       47.32       48.20      2.48 o 
  14   1   6      227.43      246.07      4.17 o 
 -19   2   6       37.94       30.79      2.49 o 
 -18   2   6       53.87       36.59      7.62 o 
 -17   2   6        2.87        0.00      2.35 o 
 -16   2   6        2.46       -1.09      1.44 o 
 -15   2   6        0.04       -1.44      1.44 o 
 -14   2   6        3.38        2.14      1.44 o 
 -13   2   6       61.23       57.99      2.54 o 
 -12   2   6        3.60        3.75      1.33 o 
 -11   2   6       19.52       16.52      1.61 o 
 -10   2   6      144.38      144.76      3.47 o 
  -9   2   6        1.62       -0.63      1.10 o 
  -8   2   6       87.74       94.19      8.35 o 
  -7   2   6      801.11      840.09     10.24 o 
  -6   2   6        3.12        3.17      1.71 o 
  -5   2   6      285.22      296.51      5.03 o 
  -4   2   6      554.23      583.22     11.20 o 
  -3   2   6        0.37        2.33      4.28 o 
  -2   2   6      136.01      121.32      4.65 o 
  -1   2   6       13.01        8.71      2.20 o 
   0   2   6        2.94        0.66      2.04 o 
   1   2   6      329.17      321.21     15.66 o 
   2   2   6      117.74      118.71      4.76 o 
   3   2   6      539.37      510.62     18.07 o 
   4   2   6      865.38      863.47     32.54 o 
   5   2   6       50.27       53.85      2.62 o 
   6   2   6      250.64      245.70      5.05 o 
   7   2   6        9.03        8.54      1.44 o 
   8   2   6       54.66       49.65      2.47 o 
   9   2   6       41.55       37.73      1.75 o 
  10   2   6      186.15      174.35      2.82 o 
  11   2   6        3.51        1.80      1.11 o 
  12   2   6       27.02       21.87      1.59 o 
  13   2   6        1.15       -0.10      1.37 o 
  14   2   6       23.02       20.49      1.67 o 
 -19   3   6       13.68        4.11      2.07 o 
 -18   3   6       58.06       60.61      3.73 o 
 -17   3   6       34.10       29.69      2.49 o 
 -16   3   6       26.45       18.79      1.85 o 
 -15   3   6        0.22       -0.96      1.44 o 
 -14   3   6       50.53       52.42      2.60 o 
 -13   3   6        1.32       -0.39      1.31 o 
 -12   3   6       29.13       17.98      1.54 o 
 -11   3   6       78.13       85.78      2.50 o 
 -10   3   6      203.98      199.93      4.53 o 
  -9   3   6      135.33      128.76      3.61 o 
  -8   3   6       12.58       17.01      3.52 o 
  -7   3   6      302.53      293.10     10.85 o 
  -6   3   6       43.92       30.90      4.11 o 
  -5   3   6      797.64      771.16     19.94 o 
  -4   3   6      564.62      548.90     15.83 o 
  -3   3   6      139.87      152.73     16.71 o 
  -2   3   6       38.15       26.95      7.62 o 
  -1   3   6      411.49      405.41     11.88 o 
   0   3   6       32.58       38.56      5.28 o 
   1   3   6      200.22      177.50      7.77 o 
   2   3   6      421.90      401.49     10.73 o 
   4   3   6        2.30        0.42      1.14 o 
   5   3   6      422.46      411.66      7.33 o 
   6   3   6      304.22      296.25      7.79 o 
   7   3   6      604.79      618.13      6.13 o 
   8   3   6      614.78      614.26      7.33 o 
   9   3   6       77.19       81.21      2.42 o 
  10   3   6       23.84       23.28      3.45 o 
  11   3   6      365.52      396.13      4.52 o 
  12   3   6        9.47        9.83      1.30 o 
  13   3   6      271.79      269.05      4.24 o 
  14   3   6       86.87       83.16      2.93 o 
 -18   4   6      123.30      124.65      4.56 o 
 -17   4   6       12.19       12.67      2.07 o 
 -16   4   6      165.09      165.05      4.05 o 
 -15   4   6      226.53      239.22      4.64 o 
 -14   4   6        6.36        2.86      1.50 o 
 -13   4   6       11.65       12.12      1.54 o 
 -12   4   6      228.49      222.72      3.98 o 
 -11   4   6        0.24       -0.12      1.17 o 
 -10   4   6      135.33      147.53      3.01 o 
  -9   4   6        0.10       -0.20      1.57 o 
  -8   4   6      115.32      120.72      3.61 o 
  -7   4   6     1222.29     1233.49     30.79 o 
  -6   4   6     1543.61     1557.21     40.17 o 
  -5   4   6      581.20      554.77     15.83 o 
  -4   4   6       28.25       32.25      4.69 o 
  -3   4   6      638.34      639.97     19.06 o 
  -2   4   6      103.54      124.63     14.07 o 
  -1   4   6      401.61      401.44     11.88 o 
   0   4   6      305.51      315.58     13.19 o 
   1   4   6        3.93       35.77     14.07 o 
   2   4   6      235.46      229.30      9.33 o 
   3   4   6     1281.68     1299.06     55.32 o 
   5   4   6      513.19      507.86      7.05 o 
   7   4   6        0.07       -0.82      1.14 o 
   8   4   6      113.68      108.05      2.96 o 
   9   4   6      273.08      271.26      3.88 o 
  11   4   6      161.05      164.34      2.96 o 
  12   4   6      398.11      411.78      4.85 o 
  13   4   6      163.97      177.62      3.66 o 
 -18   5   6       72.64       76.56      4.15 o 
 -17   5   6        7.52        3.52      2.07 o 
 -16   5   6       43.62       31.42      2.25 o 
 -15   5   6      135.29      124.69      4.23 o 
 -14   5   6      282.68      290.30      5.20 o 
 -13   5   6        3.17        1.98      1.75 o 
 -12   5   6        2.52        1.03      1.33 o 
 -11   5   6        1.54        0.17      2.11 o 
 -10   5   6      101.80      108.29      2.86 o 
  -9   5   6        5.97        3.28      1.17 o 
  -8   5   6       54.88       52.71      4.40 o 
  -7   5   6       48.69       47.91      3.09 o 
  -6   5   6       72.58       72.40      4.11 o 
  -5   5   6      103.65      118.84      3.56 o 
  -4   5   6        5.16        5.05      1.56 o 
  -3   5   6       71.16       67.06      2.63 o 
  -2   5   6        4.11       -1.18      1.66 o 
  -1   5   6      178.79      183.45      4.08 o 
   0   5   6       52.51       36.93      4.70 o 
   1   5   6      479.46      451.66      8.73 o 
   2   5   6      573.83      580.91     20.38 o 
   4   5   6       13.97       12.06      3.24 o 
   5   5   6     1018.29     1027.77     14.10 o 
   6   5   6      200.63      205.74      3.79 o 
   7   5   6      526.85      538.55      9.11 o 
   8   5   6      143.97      148.17      3.35 o 
  10   5   6      269.57      275.64      4.98 o 
  11   5   6      116.49      131.49      3.30 o 
  13   5   6      451.70      488.88      6.75 o 
 -17   6   6       10.89        6.45      2.35 o 
 -16   6   6        0.50       -1.38      1.67 o 
 -15   6   6       40.22       36.20      4.32 o 
 -14   6   6       51.07       46.28      3.72 o 
 -13   6   6       11.90        3.75      1.54 o 
 -12   6   6       21.97       19.98      2.20 o 
 -11   6   6       11.62       10.62      2.78 o 
 -10   6   6      105.62      112.00      3.01 o 
  -9   6   6       68.10       60.67      2.50 o 
  -8   6   6      110.06      110.47      2.66 o 
  -7   6   6      203.73      208.36      5.05 o 
  -6   6   6       43.83       45.02      3.09 o 
  -5   6   6      201.30      202.11      4.94 o 
  -4   6   6      156.82      153.69      4.08 o 
  -3   6   6        0.55        1.03      1.56 o 
  -2   6   6       96.69      100.94      3.50 o 
  -1   6   6       14.14        5.98      1.62 o 
   0   6   6        0.08       -1.18      1.50 o 
   1   6   6       28.55       24.06      5.66 o 
   2   6   6       35.70       32.07      6.13 o 
   3   6   6      878.56      877.43     31.41 o 
   5   6   6        0.01       -1.57      1.57 o 
   6   6   6       13.68        8.77      2.71 o 
   7   6   6       41.87       37.95      2.32 o 
   8   6   6      134.20      146.83      3.54 o 
   9   6   6       22.18       17.25      1.85 o 
  10   6   6        1.28        0.03      1.62 o 
  11   6   6       41.38       39.38      3.16 o 
  12   6   6        0.02       -0.59      1.55 o 
 -16   7   6        2.25        0.84      1.90 o 
 -15   7   6       80.35       85.89      4.22 o 
 -14   7   6       84.22       84.60      3.54 o 
 -13   7   6        7.10        5.61      1.88 o 
 -12   7   6       32.07       32.41      6.12 o 
 -11   7   6       87.43       88.17      3.51 o 
 -10   7   6        0.35       -1.76      2.05 o 
  -9   7   6      423.88      423.63      6.60 o 
  -8   7   6      153.66      145.62      3.66 o 
  -7   7   6       46.45       37.35      2.39 o 
  -6   7   6        0.23        1.76      2.35 o 
  -5   7   6       14.92        9.91      4.40 o 
  -4   7   6        5.11        5.07      8.50 o 
  -3   7   6      181.28      177.81      6.16 o 
  -2   7   6      340.46      352.63     12.54 o 
  -1   7   6        5.84        8.49      4.69 o 
   0   7   6      128.55      108.49      4.07 o 
   1   7   6      159.94      145.30      6.33 o 
   2   7   6       17.35       12.19      3.90 o 
   3   7   6      146.65      152.23      4.80 o 
   4   7   6      184.78      184.28      7.29 o 
   5   7   6       41.41       39.44      2.71 o 
   6   7   6        0.07       -1.31      1.31 o 
   7   7   6       53.20       53.06      4.36 o 
   8   7   6      101.88      103.30      3.30 o 
   9   7   6       70.62       71.82      3.19 o 
  10   7   6        6.01        3.66      1.62 o 
  11   7   6       37.62       33.32      2.93 o 
 -15   8   6       97.60       93.82      3.94 o 
 -14   8   6       21.25       16.52      2.10 o 
 -13   8   6       78.90       77.30      3.92 o 
 -12   8   6      137.86      141.01      4.40 o 
 -11   8   6       64.27       71.12      6.45 o 
 -10   8   6       55.86       60.40      3.51 o 
  -9   8   6      354.48      375.28      7.33 o 
  -8   8   6        0.75       -0.84      1.41 o 
  -7   8   6      407.62      414.32      6.60 o 
  -6   8   6      616.51      648.24      8.68 o 
  -5   8   6       63.80       61.00      2.81 o 
  -4   8   6      287.83      291.42      4.99 o 
  -3   8   6      279.73      305.06     14.95 o 
  -2   8   6       14.52       14.91      8.21 o 
  -1   8   6      161.76      156.58      5.86 o 
   0   8   6       51.90       62.75      4.69 o 
   1   8   6       12.15        6.40      2.35 o 
   2   8   6      103.87      106.76      3.01 o 
   3   8   6       35.21       27.65      2.74 o 
   4   8   6        5.01        5.96      1.27 o 
   5   8   6      276.11      267.62      4.54 o 
   6   8   6      198.58      207.86      5.43 o 
   7   8   6      125.55      132.37      7.24 o 
   8   8   6        0.35        1.13      1.62 o 
   9   8   6       42.61       40.06      2.58 o 
  10   8   6        0.63       -0.68      1.67 o 
 -13   9   6       72.25       78.63      7.04 o 
 -12   9   6        4.69        2.05      2.07 o 
 -11   9   6      109.67      119.24      4.34 o 
 -10   9   6       26.87       21.46      2.25 o 
  -9   9   6      186.66      193.96      4.76 o 
  -8   9   6       68.00       76.86      5.57 o 
  -7   9   6        0.03       -0.59      1.76 o 
  -6   9   6        1.27        0.88      1.66 o 
  -5   9   6        9.42       10.20      1.82 o 
  -4   9   6      214.92      232.80      4.68 o 
  -3   9   6        5.61        1.63      3.35 o 
  -2   9   6        2.94       -1.16      1.66 o 
  -1   9   6       10.44        7.83      1.40 o 
   0   9   6        4.74        3.10      1.41 o 
   1   9   6      257.56      242.50      4.92 o 
   2   9   6      433.45      405.87      6.60 o 
   3   9   6        0.30       -1.19      1.19 o 
   4   9   6      359.71      373.65      5.78 o 
   5   9   6      448.74      482.99      6.94 o 
   6   9   6       31.30       22.38      2.07 o 
   7   9   6       18.97       17.88      3.11 o 
   8   9   6       58.76       69.32      3.30 o 
   9   9   6        0.83        1.17      2.39 o 
 -12  10   6       54.40       59.82      5.86 o 
 -11  10   6       27.74       22.03      2.49 o 
 -10  10   6       75.14       76.90      4.40 o 
  -9  10   6      336.97      343.11      6.60 o 
  -8  10   6       39.89       31.44      2.49 o 
  -7  10   6       14.59       11.76      2.07 o 
  -6  10   6      104.07      108.57      3.92 o 
  -5  10   6      151.05      156.10      4.27 o 
  -4  10   6      127.83      149.80      9.06 o 
  -3  10   6       26.21       29.75      5.57 o 
  -2  10   6       27.91       19.31      4.02 o 
  -1  10   6       22.89       19.93      1.94 o 
   0  10   6        8.24        3.06      1.83 o 
   1  10   6        0.38       -1.16      2.22 o 
   2  10   6        0.29       -1.27      1.27 o 
   3  10   6        1.75       -0.65      2.05 o 
   4  10   6        5.11        2.52      1.71 o 
   5  10   6       13.91       10.05      1.73 o 
   6  10   6        0.17       -0.93      1.67 o 
   7  10   6        1.93        3.38      2.49 o 
  -9  11   6       17.65       12.08      2.25 o 
  -8  11   6        3.74       -0.20      1.83 o 
  -7  11   6       35.90       29.95      2.49 o 
  -6  11   6       10.89        8.50      2.07 o 
  -5  11   6      170.69      174.59      4.66 o 
  -4  11   6       18.79       18.95      3.41 o 
  -3  11   6       18.66       14.89      2.43 o 
  -2  11   6       57.12       41.21      6.74 o 
  -1  11   6       25.04       16.40      2.63 o 
   0  11   6        5.52        1.33      2.52 o 
   1  11   6       11.14        6.66      1.55 o 
   2  11   6        6.42        7.37      1.83 o 
   3  11   6        4.76        6.78      1.83 o 
   4  11   6        0.06        1.17      1.83 o 
  -3  12   6       48.91       51.02      5.28 o 
  -2  12   6       74.23       76.24      5.86 o 
  -1  12   6        0.55        0.29      2.07 o 
 -18   1   7       85.67       93.78      4.34 o 
 -17   1   7      177.39      185.02      4.98 o 
 -16   1   7        4.31        4.11      2.07 o 
 -15   1   7       50.36       59.50      2.95 o 
 -14   1   7       82.92       90.30      2.76 o 
 -13   1   7        2.92        2.25      1.11 o 
 -12   1   7       16.38       16.34      1.27 o 
 -11   1   7       66.76       68.75      2.87 o 
 -10   1   7       71.66       62.43      4.15 o 
  -9   1   7       49.12       53.39      4.15 o 
  -8   1   7       83.69       74.83      4.56 o 
  -7   1   7      122.07      106.03      5.17 o 
  -6   1   7       63.91       68.86      4.15 o 
  -5   1   7      592.41      570.56     12.02 o 
  -4   1   7      529.16      529.95     11.20 o 
  -3   1   7        4.42       10.56      3.52 o 
  -2   1   7      356.87      319.40     14.95 o 
  -1   1   7       50.69       52.15      9.53 o 
   0   1   7      241.36      222.54     15.82 o 
   1   1   7      517.62      498.35     28.09 o 
   3   1   7      333.03      333.98      8.71 o 
   4   1   7      643.68      639.63      8.42 o 
   6   1   7       46.04       44.47      3.02 o 
   7   1   7      502.38      515.48      6.59 o 
   8   1   7       55.50       58.28      2.65 o 
   9   1   7       16.15       14.70      1.38 o 
  10   1   7      157.70      170.51      3.07 o 
  11   1   7       61.37       62.15      2.48 o 
  12   1   7        1.15       -1.52      1.52 o 
 -17   2   7       56.44       62.49      3.73 o 
 -16   2   7      222.45      247.88      4.74 o 
 -15   2   7       80.25       81.73      3.30 o 
 -14   2   7        4.77        5.83      1.54 o 
 -13   2   7      155.16      169.75      3.58 o 
 -12   2   7        2.41        1.41      1.17 o 
 -11   2   7      233.50      248.40      4.82 o 
 -10   2   7      250.65      270.53      7.23 o 
  -9   2   7       30.63       29.91      3.32 o 
  -8   2   7       33.46       40.76      4.15 o 
  -7   2   7      486.32      492.61     10.78 o 
  -6   2   7      103.43      100.34      4.98 o 
  -5   2   7        6.43        4.98      2.49 o 
  -4   2   7      432.49      426.34      9.95 o 
  -3   2   7      246.51      259.79     10.56 o 
  -2   2   7       20.40       19.91      3.03 o 
  -1   2   7      264.67      276.39     10.27 o 
   0   2   7      462.10      471.41      9.92 o 
   1   2   7       98.15      100.45      5.39 o 
   2   2   7      454.67      468.68     10.57 o 
   3   2   7      278.01      280.95      5.19 o 
   4   2   7      179.87      168.68      4.14 o 
   5   2   7       48.01       49.45      3.09 o 
   6   2   7        9.51       48.09     18.18 o 
   7   2   7       19.16       20.40      2.32 o 
   8   2   7       48.50       52.22      2.12 o 
   9   2   7      126.59      124.97      2.86 o 
  10   2   7        0.11       -0.80      1.44 o 
  11   2   7      233.14      250.12      3.59 o 
  12   2   7      495.65      549.89      6.15 o 
 -17   3   7       16.02       12.03      2.07 o 
 -16   3   7       15.75       14.14      1.85 o 
 -15   3   7       75.29       79.09      3.14 o 
 -14   3   7       31.46       28.88      3.35 o 
 -13   3   7        0.11       -0.59      1.31 o 
 -12   3   7       20.68       19.40      1.56 o 
 -11   3   7       74.24       86.47      4.69 o 
 -10   3   7       12.20       10.17      2.93 o 
  -9   3   7      109.96      117.78      3.61 o 
  -8   3   7      124.12      123.74      8.21 o 
  -7   3   7      253.56      253.93     10.56 o 
  -6   3   7       10.51       11.73      4.11 o 
  -5   3   7        6.64        4.11      3.52 o 
  -4   3   7       96.84       92.07      7.04 o 
  -3   3   7       69.38       64.59      7.33 o 
  -2   3   7       50.62       55.14      8.50 o 
  -1   3   7        8.56        7.62      3.41 o 
   0   3   7      271.09      171.83     26.98 o 
   1   3   7      339.30      321.22     11.45 o 
   3   3   7      101.30      100.99      3.15 o 
   4   3   7     1002.32     1019.89     13.85 o 
   6   3   7       51.19       58.93      3.46 o 
   7   3   7      147.19      154.20      2.88 o 
   8   3   7        4.72        2.57      1.50 o 
   9   3   7       83.28       85.90      2.64 o 
  10   3   7      118.29      127.15      4.04 o 
  11   3   7        9.99        7.50      1.48 o 
  12   3   7       12.24       11.99      1.53 o 
 -17   4   7        0.13       -1.17      2.07 o 
 -16   4   7        0.08       -1.54      1.54 o 
 -15   4   7        0.12       -1.50      1.50 o 
 -14   4   7       35.30       26.61      2.26 o 
 -13   4   7       21.98       17.14      1.71 o 
 -12   4   7       23.25       16.15      1.56 o 
 -11   4   7        2.89        0.34      1.58 o 
 -10   4   7        0.02       -1.57      1.57 o 
  -9   4   7       31.65       30.27      4.40 o 
  -8   4   7      169.57      170.54      4.40 o 
  -7   4   7       23.33       32.84      5.28 o 
  -6   4   7       26.25       21.70      4.69 o 
  -5   4   7       16.85       18.77      4.11 o 
  -4   4   7       14.14        8.68      3.41 o 
  -3   4   7       98.14       85.15     11.73 o 
  -2   4   7        0.61       -2.70      8.21 o 
  -1   4   7       43.30       37.32     13.19 o 
   0   4   7        2.70        5.37      3.42 o 
   1   4   7       86.28       86.21      7.04 o 
   2   4   7       91.08       75.65      7.04 o 
   3   4   7      111.68      102.45     20.82 o 
   4   4   7        1.95       39.88     17.59 o 
   5   4   7        5.57        5.94      1.61 o 
   6   4   7       42.87       46.54      2.65 o 
   7   4   7        2.66        3.99      4.82 o 
   8   4   7       14.43        7.40      8.07 o 
   9   4   7        0.00       -1.73      2.79 o 
  10   4   7        9.23        4.91      3.61 o 
  11   4   7        2.19        1.36      1.30 o 
 -16   5   7        7.07        5.95      1.90 o 
 -15   5   7       44.34       49.65      3.00 o 
 -14   5   7       65.25       60.92      3.04 o 
 -13   5   7        8.83        8.26      1.92 o 
 -12   5   7        9.65        9.81      1.56 o 
 -11   5   7        0.09       -1.31      1.31 o 
 -10   5   7        4.19        0.53      2.35 o 
  -9   5   7       85.86       84.13      4.00 o 
  -8   5   7       99.03      100.39      4.00 o 
  -7   5   7        8.51        6.40      1.57 o 
  -6   5   7       24.55       22.07      2.10 o 
  -5   5   7      196.57      198.12      7.33 o 
  -4   5   7        2.97        6.43      3.95 o 
  -3   5   7       20.59       16.99      6.45 o 
  -2   5   7      149.01      139.57      8.80 o 
  -1   5   7        0.64        2.67     11.44 o 
   0   5   7      191.65      174.54     13.19 o 
   1   5   7      134.63      136.16     19.65 o 
   2   5   7      142.73      151.31      4.09 o 
   3   5   7      474.58      488.58     17.89 o 
   5   5   7       57.89       59.48      3.46 o 
   6   5   7       85.78       86.44      4.00 o 
   7   5   7       21.45       18.85      7.86 o 
   8   5   7        0.17       -1.41      1.95 o 
   9   5   7       15.85       16.61      2.49 o 
  10   5   7       22.97       19.30      2.93 o 
  11   5   7        7.78        6.99      2.39 o 
 -15   6   7       90.34       89.69      3.54 o 
 -14   6   7       19.14       20.48      1.93 o 
 -13   6   7       26.68       26.70      2.07 o 
 -12   6   7       29.85       22.99      3.07 o 
 -11   6   7       60.94       60.72      3.39 o 
 -10   6   7        7.74        8.32      2.18 o 
  -9   6   7       68.98       58.70      4.40 o 
  -8   6   7      366.25      368.57      7.46 o 
  -7   6   7      605.96      589.48     16.42 o 
  -6   6   7      214.80      213.55     10.56 o 
  -5   6   7       18.84       16.32      4.03 o 
  -4   6   7       30.71       27.77      2.30 o 
  -3   6   7      107.24      104.54      3.94 o 
  -2   6   7       57.63       45.44      2.97 o 
  -1   6   7      166.04      163.00      7.18 o 
   0   6   7       99.83      101.23      4.00 o 
   1   6   7       36.57       34.20      3.23 o 
   2   6   7        7.35       10.44      4.53 o 
   3   6   7       13.83       14.39      2.08 o 
   4   6   7       10.24        7.07      2.02 o 
   5   6   7      166.14      174.19      5.05 o 
   6   6   7       26.76       27.22      3.54 o 
   7   6   7        1.77        0.71      2.02 o 
   8   6   7        2.69        1.68      4.54 o 
   9   6   7        1.98       -0.37      2.35 o 
  10   6   7       10.48        7.89      1.71 o 
 -14   7   7      101.69      107.74      3.89 o 
 -13   7   7       15.59       11.73      2.07 o 
 -12   7   7        1.28        2.17      1.71 o 
 -11   7   7      184.95      196.16      4.34 o 
 -10   7   7        1.58        1.43      1.54 o 
  -9   7   7       92.04       94.22      5.58 o 
  -8   7   7      390.03      408.26     16.42 o 
  -7   7   7      206.31      213.29     10.26 o 
  -6   7   7        4.32        5.86      2.10 o 
  -5   7   7       67.90       78.07      3.79 o 
  -4   7   7        6.96        5.28      2.02 o 
  -3   7   7       20.28       15.85      2.08 o 
  -2   7   7       26.84       20.88      2.68 o 
  -1   7   7        4.29        5.31      3.96 o 
   0   7   7      237.22      225.19      5.50 o 
   1   7   7      307.85      292.81     10.85 o 
   2   7   7      238.29      236.47     12.33 o 
   3   7   7      167.39      161.71      9.16 o 
   4   7   7      153.56      162.86      7.78 o 
   5   7   7       95.02       94.31      7.03 o 
   6   7   7       52.43       55.11      4.84 o 
   7   7   7      247.01      264.04      6.73 o 
   8   7   7       59.88       71.21      4.44 o 
   9   7   7      138.73      155.03      6.16 o 
 -13   8   7        9.41        9.67      6.45 o 
 -12   8   7        0.11        0.20      1.71 o 
 -11   8   7        0.31       -1.71      1.71 o 
 -10   8   7       63.04       69.94      3.42 o 
  -9   8   7       43.89       52.77      2.94 o 
  -8   8   7      141.37      154.23      3.75 o 
  -7   8   7       32.01       29.17      4.98 o 
  -6   8   7       31.20       37.04      3.66 o 
  -5   8   7       21.23       23.40      2.58 o 
  -4   8   7       12.66       15.49      2.53 o 
  -3   8   7       11.85       15.23      2.77 o 
  -2   8   7       13.19       15.20      2.53 o 
  -1   8   7        0.62        0.33      2.02 o 
   0   8   7        0.04       -2.01      2.01 o 
   1   8   7        4.34        1.94      2.08 o 
   2   8   7       26.68       24.66      2.53 o 
   3   8   7      107.99      100.18      9.28 o 
   4   8   7      114.07      109.12      6.90 o 
   5   8   7       73.26       70.54     13.31 o 
   6   8   7       10.31       10.04      3.71 o 
   7   8   7       22.58       14.76      2.78 o 
 -11   9   7       13.32       10.12      2.10 o 
 -10   9   7       16.85       12.77      1.95 o 
  -9   9   7       54.42       54.49      3.19 o 
  -8   9   7        0.01       -0.87      1.71 o 
  -7   9   7       49.85       54.04      2.94 o 
  -6   9   7       20.82       22.87      3.52 o 
  -5   9   7       36.52       33.25      3.07 o 
  -4   9   7        0.02        0.41      2.08 o 
  -3   9   7        9.37        6.93      2.53 o 
  -2   9   7       45.35       37.17      5.17 o 
  -1   9   7        1.58        1.34      4.52 o 
   0   9   7        0.27       -0.05      2.02 o 
   1   9   7       27.66       24.86      2.99 o 
   2   9   7        1.94        3.32      3.27 o 
   3   9   7       53.99       52.63      4.34 o 
   4   9   7        6.59        5.53      3.74 o 
   5   9   7       87.79       95.74      4.88 o 
  -8  10   7        9.88        7.33      2.07 o 
  -7  10   7      190.17      203.65      5.17 o 
  -6  10   7       28.56       28.80      2.25 o 
  -5  10   7       38.92       31.89      5.44 o 
  -4  10   7      111.76      121.83      4.03 o 
  -3  10   7       25.04       23.27      5.44 o 
  -2  10   7       15.62       10.16      2.59 o 
  -1  10   7       53.43       62.24      6.79 o 
   0  10   7       65.98       67.74      4.41 o 
   1  10   7       20.08       14.68      5.39 o 
   2  10   7       69.19       84.36      4.96 o 
   3  10   7      251.79      281.53      5.65 o 
 -16   0   8      187.50      211.12      7.62 o 
 -15   0   8        7.21        7.85      2.49 o 
 -14   0   8      103.84      123.72      4.44 o 
 -13   0   8       21.54       29.57      5.28 o 
 -12   0   8       13.72       18.18      4.69 o 
 -11   0   8      815.31      835.08     22.28 o 
 -10   0   8      124.84      141.92      8.80 o 
  -9   0   8      244.71      225.19     10.56 o 
  -8   0   8       23.49       34.60      5.28 o 
  -7   0   8       65.18       55.71      7.04 o 
  -6   0   8        1.60       -0.59      4.11 o 
  -5   0   8       50.70       49.26      6.45 o 
  -4   0   8       90.39       85.62      7.04 o 
  -3   0   8       36.76       33.43      5.28 o 
  -2   0   8        3.38       12.90      4.69 o 
  -1   0   8      384.26      377.08     14.07 o 
   0   0   8       84.73       88.55      7.04 o 
   1   0   8      635.88      631.00     18.77 o 
   2   0   8     1197.37     1219.20     29.91 o 
   3   0   8      783.91      775.85     21.70 o 
   4   0   8       28.60       26.98      5.28 o 
   5   0   8       75.41       80.44      7.92 o 
   6   0   8      180.94      190.34      8.80 o 
   7   0   8       16.20       18.20      2.56 o 
   8   0   8      277.94      294.39      7.62 o 
   9   0   8        1.87        4.11      2.35 o 
  10   0   8      107.20      117.87      5.86 o 
 -16   1   8       13.44       15.01      2.07 o 
 -15   1   8       89.99      104.57      3.54 o 
 -14   1   8        7.92        7.02      1.52 o 
 -13   1   8      118.60      129.44      3.91 o 
 -12   1   8      308.05      336.64      9.12 o 
 -11   1   8        0.43        1.80      3.09 o 
 -10   1   8      207.00      192.16      7.05 o 
  -9   1   8      455.58      438.07     10.37 o 
  -8   1   8        9.09       10.59      3.09 o 
  -7   1   8      123.40      127.00      5.81 o 
  -6   1   8      354.84      343.45      9.12 o 
  -5   1   8      197.98      199.99      7.05 o 
  -4   1   8        0.79        0.88      2.49 o 
  -3   1   8       56.30       57.99      4.51 o 
  -2   1   8       75.68       78.46      5.17 o 
  -1   1   8      287.67      265.91      8.08 o 
   1   1   8        0.05       -2.90      2.90 o 
   2   1   8      205.11      194.49      7.25 o 
   3   1   8      127.21      130.84      6.22 o 
   4   1   8       77.14       71.56      4.15 o 
   5   1   8        0.02       -0.39      2.35 o 
   6   1   8       31.57       35.19      4.69 o 
   7   1   8       43.74       39.36      2.60 o 
   8   1   8       21.73       18.29      2.24 o 
   9   1   8       59.57       66.58      3.04 o 
 -16   2   8        3.59        2.35      2.93 o 
 -15   2   8        2.37       -0.88      1.54 o 
 -14   2   8        0.02       -1.30      1.54 o 
 -13   2   8        2.72        2.03      2.04 o 
 -12   2   8        6.49        4.90      3.52 o 
 -11   2   8        1.31       -1.76      4.69 o 
 -10   2   8       28.62       26.08      3.81 o 
  -9   2   8      194.53      174.91      6.83 o 
  -8   2   8        9.04        8.80      3.09 o 
  -7   2   8       20.32       17.93      3.32 o 
  -6   2   8        0.05       -2.49      2.49 o 
  -5   2   8        8.02        1.85      2.67 o 
  -4   2   8       18.72       15.63      5.57 o 
  -3   2   8       81.88       79.22      4.76 o 
  -2   2   8       83.19       82.30      5.17 o 
  -1   2   8       15.25       11.38      3.09 o 
   0   2   8        0.60        0.59      2.90 o 
   1   2   8       66.98       45.36     19.35 o 
   2   2   8        2.36        2.35      4.11 o 
   3   2   8        2.84       -1.41      3.98 o 
   4   2   8       13.65        9.68      1.65 o 
   5   2   8       46.32       37.72      6.68 o 
   6   2   8       35.26       28.27      2.62 o 
   7   2   8       84.54       78.12      4.40 o 
   8   2   8        1.11        1.50      1.54 o 
   9   2   8        0.53       -1.04      1.54 o 
 -15   3   8       33.26       39.38      2.81 o 
 -14   3   8      105.21       97.93      3.35 o 
 -13   3   8        6.50        3.91      2.10 o 
 -12   3   8       40.50       43.33      3.46 o 
 -11   3   8        3.53        1.92      2.04 o 
 -10   3   8      227.76      252.17     11.14 o 
  -9   3   8      191.45      197.63      9.97 o 
  -8   3   8       88.67       85.03      7.62 o 
  -7   3   8        4.99        0.59      4.11 o 
  -6   3   8        4.50        4.69      4.11 o 
  -5   3   8      157.57      153.65      8.80 o 
  -4   3   8       14.13       19.35      4.69 o 
  -3   3   8       98.29      102.63      8.21 o 
  -2   3   8      119.30      124.32      8.21 o 
  -1   3   8       11.55       11.73      4.69 o 
   0   3   8      288.21      283.83     12.32 o 
   1   3   8      578.00      568.05     54.25 o 
   3   3   8      631.13      623.38     18.77 o 
   5   3   8      196.09      204.68      5.13 o 
   6   3   8      358.06      376.79      7.09 o 
   8   3   8       38.87       43.53      3.81 o 
   9   3   8      120.10      131.44      3.89 o 
 -15   4   8        0.14       -2.04      2.04 o 
 -14   4   8       18.39       17.91      1.93 o 
 -13   4   8        1.37       -0.91      2.04 o 
 -12   4   8        3.65        4.69      2.10 o 
 -11   4   8        6.94        4.50      3.23 o 
 -10   4   8        0.50       -1.76      1.76 o 
  -9   4   8        2.81        0.82      2.35 o 
  -8   4   8        6.77        5.86      4.69 o 
  -7   4   8      238.07      236.33     11.14 o 
  -6   4   8       11.38        9.97      4.69 o 
  -5   4   8       56.60       56.88      6.45 o 
  -4   4   8       52.77       51.02      7.04 o 
  -3   4   8       80.63       87.04     17.59 o 
  -2   4   8      115.36      123.74      8.21 o 
  -1   4   8      465.23      455.07     15.83 o 
   0   4   8      224.75      235.16     11.14 o 
   1   4   8       87.51       83.86      7.62 o 
   2   4   8       14.46       66.85     17.59 o 
   3   4   8      102.02       96.76      8.21 o 
   5   4   8      507.38      529.55     17.59 o 
   6   4   8      109.41      115.64      8.21 o 
   8   4   8       49.27       49.63      4.10 o 
 -14   5   8       56.24       54.39      3.19 o 
 -13   5   8        3.38        3.11      4.11 o 
 -12   5   8       69.32       71.12      4.00 o 
 -11   5   8        0.16       -2.04      2.04 o 
 -10   5   8      102.72       97.04      4.44 o 
  -9   5   8      664.49      669.53     14.66 o 
  -8   5   8      491.52      503.87      8.60 o 
  -7   5   8      180.02      174.22      4.66 o 
  -6   5   8       17.94       14.66      4.69 o 
  -5   5   8       56.88       52.78      6.45 o 
  -4   5   8        1.09        1.41      6.16 o 
  -3   5   8       64.91       75.65      7.62 o 
  -2   5   8       10.52       15.81      4.98 o 
  -1   5   8      112.30      107.32      8.21 o 
   0   5   8       78.60       73.89      7.62 o 
   1   5   8      538.58      532.48     17.01 o 
   2   5   8        1.96        5.28      4.69 o 
   3   5   8      329.76      325.47     13.49 o 
   5   5   8        5.21       -1.17      4.11 o 
   6   5   8       68.87       76.11      4.98 o 
   7   5   8       13.49       14.70      2.56 o 
   8   5   8       20.52       16.60      5.11 o 
 -13   6   8       24.59       19.57      2.62 o 
 -12   6   8       18.24       16.82      2.62 o 
 -11   6   8       62.80       60.06      4.00 o 
 -10   6   8        2.28        3.71      2.10 o 
  -9   6   8       28.78       25.46      2.62 o 
  -8   6   8        3.14        4.50      2.10 o 
  -7   6   8       50.19       60.65      3.55 o 
  -6   6   8        0.39        1.07      2.04 o 
  -5   6   8       57.05       59.41      3.55 o 
  -4   6   8        7.90        5.71      2.08 o 
  -3   6   8        9.20        6.01      4.18 o 
  -2   6   8       18.94       14.06      4.70 o 
  -1   6   8       81.86       90.46      4.07 o 
   0   6   8        1.39        4.71      8.70 o 
   1   6   8        4.74        2.03      2.02 o 
   2   6   8       32.67       25.72      2.60 o 
   3   6   8       50.64       49.03      7.69 o 
   4   6   8       17.65       12.43      2.10 o 
   5   6   8       78.53       84.47      4.44 o 
   6   6   8      100.49      111.05      6.92 o 
   7   6   8        9.43        6.45      4.69 o 
 -12   7   8        0.01       -2.35      4.69 o 
 -11   7   8        5.69        4.65      3.23 o 
 -10   7   8        1.21        0.59      2.10 o 
  -9   7   8        1.00        0.11      2.04 o 
  -8   7   8        4.31        4.87      2.14 o 
  -7   7   8       21.82       18.31      2.64 o 
  -6   7   8        3.59        3.52      2.10 o 
  -5   7   8        1.20        1.37      2.10 o 
  -4   7   8        1.00       -1.15      3.74 o 
  -3   7   8        5.79        0.65      3.19 o 
  -2   7   8        4.43        0.40      2.30 o 
  -1   7   8        0.88       -1.16      3.04 o 
   0   7   8       41.06       45.91      6.12 o 
   1   7   8       65.76       64.35      3.99 o 
   2   7   8        3.15        7.19      8.61 o 
   3   7   8       39.43       28.25      7.07 o 
   4   7   8       67.01       67.37      7.45 o 
   5   7   8       66.07       67.74      3.31 o 
 -10   8   8       10.07       11.73      5.28 o 
  -9   8   8       86.32       75.79      4.88 o 
  -8   8   8      108.34      108.85      5.20 o 
  -7   8   8       49.18       55.12      4.34 o 
  -6   8   8       15.74       16.80      2.62 o 
  -5   8   8       26.38       25.53      3.52 o 
  -4   8   8       15.91       14.80      2.53 o 
  -3   8   8        2.23        0.41      2.67 o 
  -2   8   8       16.62       14.16      5.00 o 
  -1   8   8       50.31       49.04      3.82 o 
   0   8   8       86.97       84.06      6.04 o 
   1   8   8       40.27       46.81      4.13 o 
   2   8   8      161.11      171.62      5.86 o 
   3   8   8       85.73       92.89      4.88 o 
  -6   9   8      338.77      355.38     15.83 o 
  -5   9   8      127.91      151.49      5.95 o 
  -4   9   8        0.08        0.67      2.56 o 
  -3   9   8      125.78      140.70      5.50 o 
  -2   9   8        0.17        4.96      2.64 o 
  -1   9   8      106.54       98.89      4.97 o 
   0   9   8       88.61      100.87      9.38 o 
 -13   1   9      145.27      153.56      6.83 o 
 -12   1   9       63.17       72.62      5.59 o 
 -11   1   9       10.13       12.90      3.73 o 
 -10   1   9      120.88      132.18      6.83 o 
  -9   1   9       73.43       80.05      5.81 o 
  -8   1   9       45.52       43.99      4.56 o 
  -7   1   9      176.40      193.00      7.46 o 
  -6   1   9      106.73      118.49      6.22 o 
  -5   1   9        0.08        0.00      2.90 o 
  -4   1   9       35.27       38.15      4.15 o 
  -3   1   9       15.92       15.20      3.51 o 
  -2   1   9        1.18        4.11      3.32 o 
  -1   1   9       69.82       71.20      5.39 o 
   0   1   9       75.39       80.64      5.81 o 
   2   1   9        1.58       -2.28      3.26 o 
   3   1   9       39.89       39.89      4.56 o 
   4   1   9       32.08       30.76     14.95 o 
   5   1   9      158.56      168.89     10.56 o 
   6   1   9       88.73      104.39      8.80 o 
 -13   2   9        7.81       15.83      5.28 o 
 -12   2   9       15.57       26.39      5.86 o 
 -11   2   9      172.66      198.22     10.56 o 
 -10   2   9        9.97       11.14      5.28 o 
  -9   2   9        1.71       -0.08      3.09 o 
  -8   2   9       79.21       87.75      5.81 o 
  -7   2   9       16.92        8.50      3.32 o 
  -6   2   9        1.43        1.47      3.32 o 
  -5   2   9       27.45       28.15      3.92 o 
  -4   2   9       19.74       16.20      3.51 o 
  -3   2   9       39.64       38.66      4.34 o 
  -2   2   9      170.97      168.65      7.25 o 
  -1   2   9      155.98      161.27      9.38 o 
   0   2   9       16.76      105.56     26.39 o 
   1   2   9      455.87      462.70     17.01 o 
   2   2   9      714.73      681.44     21.11 o 
   4   2   9       37.36       35.19      6.45 o 
   5   2   9      168.92      178.28     10.56 o 
   6   2   9       28.97       22.87      5.86 o 
 -12   3   9       19.06       19.35      5.28 o 
 -11   3   9       10.89        9.38      5.28 o 
 -10   3   9      187.58      194.70     10.56 o 
  -9   3   9      216.07      227.54     11.73 o 
  -8   3   9       26.89       26.39      5.86 o 
  -7   3   9       10.23        8.80      4.69 o 
  -6   3   9       61.59       63.92      7.62 o 
  -5   3   9        1.78        0.59      4.11 o 
  -4   3   9       10.19        8.80      4.69 o 
  -3   3   9       10.32       14.66      5.28 o 
  -2   3   9        2.13        4.69      4.69 o 
  -1   3   9       16.21       14.07      5.28 o 
   0   3   9       88.72       31.67     18.77 o 
   2   3   9        4.46        4.69      4.55 o 
   3   3   9       60.60       65.68      8.21 o 
   4   3   9       15.30       17.59      5.28 o 
   5   3   9        4.31        2.93      4.69 o 
 -12   4   9       57.53       57.47      8.21 o 
 -11   4   9       51.30       45.74      6.45 o 
 -10   4   9        8.70        9.38      5.28 o 
  -9   4   9       24.02       16.42      5.28 o 
  -8   4   9       11.04       13.49      5.28 o 
  -7   4   9        0.68       -0.59      4.11 o 
  -6   4   9       61.30       62.75      7.62 o 
  -5   4   9        2.10        2.35      4.11 o 
  -4   4   9        7.52        9.38      4.69 o 
  -3   4   9        0.43        0.00      4.11 o 
  -2   4   9       15.88       10.08     12.02 o 
  -1   4   9       52.55       42.76     11.44 o 
   0   4   9        0.30       41.64     19.35 o 
   1   4   9       41.00       29.70      9.09 o 
   2   4   9       86.30       92.07      8.80 o 
   3   4   9       15.53      112.60     29.32 o 
   4   4   9        7.76        8.21      5.28 o 
   5   4   9       24.31       19.94      5.86 o 
 -10   5   9       60.64       68.03      8.21 o 
  -9   5   9       78.97       83.27      8.21 o 
  -8   5   9        0.59        1.17      4.69 o 
  -7   5   9       12.33        7.04      4.69 o 
  -6   5   9        0.37        1.76      4.11 o 
  -5   5   9        2.58        3.52      4.69 o 
  -4   5   9        6.68        4.69      4.69 o 
  -3   5   9        9.81       12.32      4.69 o 
  -2   5   9       18.18       18.19     10.85 o 
  -1   5   9       50.45       45.64     10.85 o 
   0   5   9        1.95       39.88     17.01 o 
   1   5   9       49.52       14.07     17.59 o 
   2   5   9       29.18       26.98      5.86 o 
   3   5   9      108.91      109.08      9.38 o 
  -9   6   9        2.03        4.11      5.28 o 
  -8   6   9       12.60       17.59      5.86 o 
  -7   6   9       69.60       70.96      8.21 o 
  -6   6   9        6.20        2.93      4.69 o 
  -5   6   9       25.86       28.74      6.45 o 
  -4   6   9       22.10       25.22      5.86 o 
  -3   6   9       23.27       20.09      6.45 o 
  -2   6   9      195.23      195.25     29.91 o 
  -1   6   9      202.27      203.08     10.89 o 
   0   6   9      122.54      116.11      9.38 o 
   1   6   9      150.41      152.47     10.56 o 
   2   6   9       16.13       18.18      5.86 o 
  -5   7   9       17.12       12.32      5.86 o 
  -4   7   9       56.31       52.19      7.04 o 
  -3   7   9       38.36       48.09      7.04 o 
  -2   7   9        0.87        3.52      5.28 o 
  -8   0  10      112.97      119.05      9.38 o 
  -7   0  10        3.60        1.17      4.69 o 
  -6   0  10        6.02       12.32      5.28 o 
  -5   0  10        6.52        7.04      5.28 o 
  -4   0  10        7.37       17.59      5.28 o 
  -2   0  10        3.74        8.80      5.28 o 
  -1   0  10       49.39       43.40      7.04 o 
   0   0  10      279.47      263.90     12.90 o 
  -8   1  10       17.32       16.74      4.15 o 
  -7   1  10       10.56        8.95      3.92 o 
  -6   1  10        0.11        1.28      3.51 o 
  -5   1  10       81.28       78.29      6.22 o 
  -4   1  10        8.99        8.80      3.73 o 
  -3   1  10        0.10       -1.80      3.09 o 
  -2   1  10        0.09        0.34      4.11 o 
  -1   1  10       30.24       26.98      4.34 o 
   0   1  10      127.18      121.32      7.25 o 
  -7   2  10        9.52        4.11      4.69 o 
  -6   2  10       10.09       11.14      5.28 o 
  -5   2  10        2.91        1.17      4.69 o 
  -4   2  10        8.20        6.45      5.28 o 
  -3   2  10        7.21        2.93      4.69 o 
  -2   2  10       14.09       13.49      5.86 o 
  -1   2  10        0.16       -0.59      5.28 o 
  -6   3  10        4.62        1.17      4.69 o 
  -5   3  10        2.76        1.76      5.28 o 
  -4   3  10       65.27       62.75      8.21 o 
  -3   3  10       23.86       24.04      5.86 o 
  -2   3  10        0.07       -4.69      4.69 o 
                                                 
